# Supplementary material for: Bundling and segregation affect pheromone deposition, but not choice, in an ant
Source: eLife. 2022 Nov 22;11:e79314. doi: 10.7554/eLife.79314 (PMC9681204; doi:10.7554/eLife.79314)
Supplement: Source data 1. — Raw data for the pilot and the three experiments. Metadata describing the columns of each csv file is included as a markdown. [file elife-79314-data1.zip]

Archive with 6 entries (5 files):
- ESM1_data/
- ESM1_data/cond1.csv
- ESM1_data/cond2.csv
- ESM1_data/cond3.csv
- ESM1_data/metadata.md
- ESM1_data/pilot.csv
