# Supplementary material for: Bundling and segregation affect pheromone deposition, but not choice, in an ant
Source: eLife. 2022 Nov 22;11:e79314. doi: 10.7554/eLife.79314 (PMC9681204; doi:10.7554/eLife.79314)
Supplement: Source data 1. — Raw data for the pilot and the three experiments. Metadata describing the columns of each csv file is included as a markdown. [file elife-79314-data1.zip › ESM1_data/cond1.csv]

Date	Colony	Ant_ID	Ant_ID_long	First_Treatment	First_Odour	Segregated_Odour	Bundled_Odour	Visit_number	Visit_type	Visit_Odour	Treatment	Pherom_back_1	Pherom_back_2	Pherom_back_3	All_Phero_Deposited	Left_Odour	Right_Odour	Associated_Tr._Left	Associated_Tr._Right	Initial_Choice	Final_Choice	Initial_Choice_Binomial	Final_Choice_Binomial	Note
5/28/2021	11	1	11_1_44344	Bundled	lemon	rose	lemon	0	pretraining	none	none
5/28/2021	11	1	11_1_44344	Bundled	lemon	rose	lemon	1	train	lemon	Bundled	0	0	0	0
5/28/2021	11	1	11_1_44344	Bundled	lemon	rose	lemon	2	train	rose	Reward_Segregated	0	0	0	0
5/28/2021	11	1	11_1_44344	Bundled	lemon	rose	lemon	3	train	lemon	Bundled	0	0	0	0
5/28/2021	11	1	11_1_44344	Bundled	lemon	rose	lemon	4	train	rose	Reward_Segregated	0	0	0	0
5/28/2021	11	1	11_1_44344	Bundled	lemon	rose	lemon	5	train	lemon	Bundled	0	0	0	0
5/28/2021	11	1	11_1_44344	Bundled	lemon	rose	lemon	6	train	rose	Reward_Segregated	0	0	0	0
5/28/2021	11	1	11_1_44344	Bundled	lemon	rose	lemon	7	train	lemon	Bundled	0	0	0	0
5/28/2021	11	1	11_1_44344	Bundled	lemon	rose	lemon	8	train	rose	Reward_Segregated	0	0	0	0
5/28/2021	11	1	11_1_44344	Bundled	lemon	rose	lemon	9	test							lemon	rose	Bundled	Reward_Segregated	Left	Right	0	1
5/28/2021	11	1	11_1_44344	Bundled	lemon	rose	lemon	10	test							lemon	rose	Bundled	Reward_Segregated	Right	Right	1	1
5/28/2021	11	1	11_1_44344	Bundled	lemon	rose	lemon	11	test							lemon	rose	Bundled	Reward_Segregated	Right	Right	1	1
5/31/2021	12	1	12_1_44347	Bundled	lemon	rose	lemon	0	pretraining	none	none
5/31/2021	12	1	12_1_44347	Bundled	lemon	rose	lemon	1	train	lemon	Bundled	0	0	0	0
5/31/2021	12	1	12_1_44347	Bundled	lemon	rose	lemon	2	train	rose	Reward_Segregated	0	0	0	0
5/31/2021	12	1	12_1_44347	Bundled	lemon	rose	lemon	3	train	lemon	Bundled	5	1	0	6
5/31/2021	12	1	12_1_44347	Bundled	lemon	rose	lemon	4	train	rose	Reward_Segregated	5	0	0	5
5/31/2021	12	1	12_1_44347	Bundled	lemon	rose	lemon	5	train	lemon	Bundled	2	2	2	6
5/31/2021	12	1	12_1_44347	Bundled	lemon	rose	lemon	6	train	rose	Reward_Segregated	0	0	0	0
5/31/2021	12	1	12_1_44347	Bundled	lemon	rose	lemon	7	train	lemon	Bundled	1	2	0	3
5/31/2021	12	1	12_1_44347	Bundled	lemon	rose	lemon	8	train	rose	Reward_Segregated	9	0	0	9
5/31/2021	12	1	12_1_44347	Bundled	lemon	rose	lemon	9	test							rose	lemon	Reward_Segregated	Bundled	Right	Right	0	0
5/31/2021	12	1	12_1_44347	Bundled	lemon	rose	lemon	10	test							rose	lemon	Reward_Segregated	Bundled	Right	Left	0	1
5/31/2021	12	1	12_1_44347	Bundled	lemon	rose	lemon	11	test							rose	lemon	Reward_Segregated	Bundled	Left	Left	1	1
5/31/2021	12	3	12_3_44347	Reward_Segregated	lemon	lemon	rose	0	pretraining	none	none
5/31/2021	12	3	12_3_44347	Reward_Segregated	lemon	lemon	rose	1	train	lemon	Reward_Segregated	1	0	0	1
5/31/2021	12	3	12_3_44347	Reward_Segregated	lemon	lemon	rose	2	train	rose	Bundled	5	0	0	5
5/31/2021	12	3	12_3_44347	Reward_Segregated	lemon	lemon	rose	3	train	lemon	Reward_Segregated	13	2	7	22
5/31/2021	12	3	12_3_44347	Reward_Segregated	lemon	lemon	rose	4	train	rose	Bundled	5	0	0	5
5/31/2021	12	3	12_3_44347	Reward_Segregated	lemon	lemon	rose	5	train	lemon	Reward_Segregated	14	9	12	35
5/31/2021	12	3	12_3_44347	Reward_Segregated	lemon	lemon	rose	6	train	rose	Bundled	3	0	1	4
5/31/2021	12	3	12_3_44347	Reward_Segregated	lemon	lemon	rose	7	train	lemon	Reward_Segregated	8	1	7	16
5/31/2021	12	3	12_3_44347	Reward_Segregated	lemon	lemon	rose	8	train	rose	Bundled	0	0	0	0
5/31/2021	12	3	12_3_44347	Reward_Segregated	lemon	lemon	rose	9	test							rose	lemon	Bundled	Reward_Segregated	Right	Right	1	1
5/31/2021	12	3	12_3_44347	Reward_Segregated	lemon	lemon	rose	10	test							rose	lemon	Bundled	Reward_Segregated	Left	Left	0	0
5/31/2021	12	3	12_3_44347	Reward_Segregated	lemon	lemon	rose	11	test							rose	lemon	Bundled	Reward_Segregated	Right	Right	1	1
6/1/2021	14	2	14_2_44348	Reward_Segregated	lemon	lemon	rose	0	pretraining	none	none
6/1/2021	14	2	14_2_44348	Reward_Segregated	lemon	lemon	rose	1	train	lemon	Reward_Segregated	5	0	0	5
6/1/2021	14	2	14_2_44348	Reward_Segregated	lemon	lemon	rose	2	train	rose	Bundled	2	0	1	3
6/1/2021	14	2	14_2_44348	Reward_Segregated	lemon	lemon	rose	3	train	lemon	Reward_Segregated	2	8	6	16
6/1/2021	14	2	14_2_44348	Reward_Segregated	lemon	lemon	rose	4	train	rose	Bundled	13	4	1	18
6/1/2021	14	2	14_2_44348	Reward_Segregated	lemon	lemon	rose	5	train	lemon	Reward_Segregated	17	7	1	25
6/1/2021	14	2	14_2_44348	Reward_Segregated	lemon	lemon	rose	6	train	rose	Bundled	7	10	3	20
6/1/2021	14	2	14_2_44348	Reward_Segregated	lemon	lemon	rose	7	train	lemon	Reward_Segregated	10	5	1	16
6/1/2021	14	2	14_2_44348	Reward_Segregated	lemon	lemon	rose	8	train	rose	Bundled	5	3	0	8
6/1/2021	14	2	14_2_44348	Reward_Segregated	lemon	lemon	rose	9	test							lemon	rose	Reward_Segregated	Bundled	Left	Left	1	1
6/1/2021	14	2	14_2_44348	Reward_Segregated	lemon	lemon	rose	10	test							lemon	rose	Reward_Segregated	Bundled	Left	Right	1	0
6/1/2021	14	2	14_2_44348	Reward_Segregated	lemon	lemon	rose	11	test							lemon	rose	Reward_Segregated	Bundled	Right	Right	0	0
6/2/2021	16	1	16_1_44349	Bundled	rose	lemon	rose	0	pretraining	none	none
6/2/2021	16	1	16_1_44349	Bundled	rose	lemon	rose	1	train	rose	Bundled	0	0	0	0
6/2/2021	16	1	16_1_44349	Bundled	rose	lemon	rose	2	train	lemon	Reward_Segregated	0	0	0	0
6/2/2021	16	1	16_1_44349	Bundled	rose	lemon	rose	3	train	rose	Bundled	2	0	0	2
6/2/2021	16	1	16_1_44349	Bundled	rose	lemon	rose	4	train	lemon	Reward_Segregated	0	0	6	6
6/2/2021	16	1	16_1_44349	Bundled	rose	lemon	rose	5	train	rose	Bundled	10	7	9	26
6/2/2021	16	1	16_1_44349	Bundled	rose	lemon	rose	6	train	lemon	Reward_Segregated	12	12	12	36
6/2/2021	16	1	16_1_44349	Bundled	rose	lemon	rose	7	train	rose	Bundled	3	2	2	7
6/2/2021	16	1	16_1_44349	Bundled	rose	lemon	rose	8	train	lemon	Reward_Segregated	0	2	1	3
6/2/2021	16	1	16_1_44349	Bundled	rose	lemon	rose	9	test							lemon	rose	Reward_Segregated	Bundled	Right	Right	0	0
6/2/2021	16	1	16_1_44349	Bundled	rose	lemon	rose	10	test							lemon	rose	Reward_Segregated	Bundled	Left	Left	1	1
6/2/2021	16	1	16_1_44349	Bundled	rose	lemon	rose	11	test							lemon	rose	Reward_Segregated	Bundled	Left	Right	1	0
6/2/2021	16	3	16_3_44349	Bundled	rose	lemon	rose	0	pretraining	none	none
6/2/2021	16	3	16_3_44349	Bundled	rose	lemon	rose	1	train	rose	Bundled	0	0	0	0
6/2/2021	16	3	16_3_44349	Bundled	rose	lemon	rose	2	train	lemon	Reward_Segregated	4	0	0	4
6/2/2021	16	3	16_3_44349	Bundled	rose	lemon	rose	3	train	rose	Bundled	0	0	0	0
6/2/2021	16	3	16_3_44349	Bundled	rose	lemon	rose	4	train	lemon	Reward_Segregated	0	0	0	0
6/2/2021	16	3	16_3_44349	Bundled	rose	lemon	rose	5	train	rose	Bundled	0	0	0	0
6/2/2021	16	3	16_3_44349	Bundled	rose	lemon	rose	6	train	lemon	Reward_Segregated	3	0	0	3
6/2/2021	16	3	16_3_44349	Bundled	rose	lemon	rose	7	train	rose	Bundled	0	0	0	0
6/2/2021	16	3	16_3_44349	Bundled	rose	lemon	rose	8	train	lemon	Reward_Segregated	2	1	0	3
6/2/2021	16	3	16_3_44349	Bundled	rose	lemon	rose	9	test							rose	lemon	Bundled	Reward_Segregated	Left	Right	0	1
6/2/2021	16	3	16_3_44349	Bundled	rose	lemon	rose	10	test							rose	lemon	Bundled	Reward_Segregated	Right	Right	1	1
6/2/2021	16	3	16_3_44349	Bundled	rose	lemon	rose	11	test							rose	lemon	Bundled	Reward_Segregated	Right	Right	1	1
6/4/2021	11	2	11_2_44351	Reward_Segregated	rose	rose	lemon	0	pretraining	none	none
6/4/2021	11	2	11_2_44351	Reward_Segregated	rose	rose	lemon	1	train	rose	Reward_Segregated	0	0	0	0
6/4/2021	11	2	11_2_44351	Reward_Segregated	rose	rose	lemon	2	train	lemon	Bundled	0	0	0	0
6/4/2021	11	2	11_2_44351	Reward_Segregated	rose	rose	lemon	3	train	rose	Reward_Segregated	7	4	4	15
6/4/2021	11	2	11_2_44351	Reward_Segregated	rose	rose	lemon	4	train	lemon	Bundled	0	0	0	0
6/4/2021	11	2	11_2_44351	Reward_Segregated	rose	rose	lemon	5	train	rose	Reward_Segregated	0	0	0	0
6/4/2021	11	2	11_2_44351	Reward_Segregated	rose	rose	lemon	6	train	lemon	Bundled	0	0	0	0
6/4/2021	11	2	11_2_44351	Reward_Segregated	rose	rose	lemon	7	train	rose	Reward_Segregated	0	0	0	0
6/4/2021	11	2	11_2_44351	Reward_Segregated	rose	rose	lemon	8	train	lemon	Bundled	0	0	0	0
6/4/2021	11	2	11_2_44351	Reward_Segregated	rose	rose	lemon	9	test							rose	lemon	Reward_Segregated	Bundled	Left	Left	1	1
6/4/2021	11	2	11_2_44351	Reward_Segregated	rose	rose	lemon	10	test							rose	lemon	Reward_Segregated	Bundled	Left	Left	1	1
6/4/2021	11	2	11_2_44351	Reward_Segregated	rose	rose	lemon	11	test							rose	lemon	Reward_Segregated	Bundled	Left	Left	1	1
6/7/2021	12	2	12_2_44354	Reward_Segregated	rose	rose	lemon	0	pretraining	none	none
6/7/2021	12	2	12_2_44354	Reward_Segregated	rose	rose	lemon	1	train	rose	Reward_Segregated	1	0	0	1
6/7/2021	12	2	12_2_44354	Reward_Segregated	rose	rose	lemon	2	train	lemon	Bundled	7	5	5	17
6/7/2021	12	2	12_2_44354	Reward_Segregated	rose	rose	lemon	3	train	rose	Reward_Segregated	0	0	0	0
6/7/2021	12	2	12_2_44354	Reward_Segregated	rose	rose	lemon	4	train	lemon	Bundled	7	5	4	16
6/7/2021	12	2	12_2_44354	Reward_Segregated	rose	rose	lemon	5	train	rose	Reward_Segregated	10	3	0	13
6/7/2021	12	2	12_2_44354	Reward_Segregated	rose	rose	lemon	6	train	lemon	Bundled	11	8	4	23
6/7/2021	12	2	12_2_44354	Reward_Segregated	rose	rose	lemon	7	train	rose	Reward_Segregated	7	5	7	19
6/7/2021	12	2	12_2_44354	Reward_Segregated	rose	rose	lemon	8	train	lemon	Bundled	6	5	7	18
6/7/2021	12	2	12_2_44354	Reward_Segregated	rose	rose	lemon	9	test							lemon	rose	Bundled	Reward_Segregated	Left	Left	0	0
6/7/2021	12	2	12_2_44354	Reward_Segregated	rose	rose	lemon	10	test							lemon	rose	Bundled	Reward_Segregated	Right	Right	1	1
6/7/2021	12	2	12_2_44354	Reward_Segregated	rose	rose	lemon	11	test							lemon	rose	Bundled	Reward_Segregated	Left	Left	0	0
6/8/2021	30	1	30_1_44355	Bundled	lemon	rose	lemon	0	pretraining	none	none
6/8/2021	30	1	30_1_44355	Bundled	lemon	rose	lemon	1	train	lemon	Bundled	0	0	0	0
6/8/2021	30	1	30_1_44355	Bundled	lemon	rose	lemon	2	train	rose	Reward_Segregated	0	0	0	0
6/8/2021	30	1	30_1_44355	Bundled	lemon	rose	lemon	3	train	lemon	Bundled	0	0	0	0
6/8/2021	30	1	30_1_44355	Bundled	lemon	rose	lemon	4	train	rose	Reward_Segregated	0	0	0	0
6/8/2021	30	1	30_1_44355	Bundled	lemon	rose	lemon	5	train	lemon	Bundled	0	0	0	0
6/8/2021	30	1	30_1_44355	Bundled	lemon	rose	lemon	6	train	rose	Reward_Segregated	0	0	0	0
6/8/2021	30	1	30_1_44355	Bundled	lemon	rose	lemon	7	train	lemon	Bundled	0	0	0	0
6/8/2021	30	1	30_1_44355	Bundled	lemon	rose	lemon	8	train	rose	Reward_Segregated	0	0	0	0
6/8/2021	30	1	30_1_44355	Bundled	lemon	rose	lemon	9	test							lemon	rose	Bundled	Reward_Segregated	Right	Right	1	1
6/8/2021	30	1	30_1_44355	Bundled	lemon	rose	lemon	10	test							lemon	rose	Bundled	Reward_Segregated	Right	Right	1	1
6/8/2021	30	1	30_1_44355	Bundled	lemon	rose	lemon	11	test							lemon	rose	Bundled	Reward_Segregated	Right	Right	1	1
6/8/2021	30	3	30_3_44355	Bundled	lemon	rose	lemon	0	pretraining	none	none
6/8/2021	30	3	30_3_44355	Bundled	lemon	rose	lemon	1	train	lemon	Bundled	0	0	0	0
6/8/2021	30	3	30_3_44355	Bundled	lemon	rose	lemon	2	train	rose	Reward_Segregated	0	0	0	0
6/8/2021	30	3	30_3_44355	Bundled	lemon	rose	lemon	3	train	lemon	Bundled	0	0	0	0
6/8/2021	30	3	30_3_44355	Bundled	lemon	rose	lemon	4	train	rose	Reward_Segregated	0	0	0	0
6/8/2021	30	3	30_3_44355	Bundled	lemon	rose	lemon	5	train	lemon	Bundled	0	0	0	0
6/8/2021	30	3	30_3_44355	Bundled	lemon	rose	lemon	6	train	rose	Reward_Segregated	0	0	0	0
6/8/2021	30	3	30_3_44355	Bundled	lemon	rose	lemon	7	train	lemon	Bundled	0	0	0	0
6/8/2021	30	3	30_3_44355	Bundled	lemon	rose	lemon	8	train	rose	Reward_Segregated	0	0	0	0
6/8/2021	30	3	30_3_44355	Bundled	lemon	rose	lemon	9	test							rose	lemon	Reward_Segregated	Bundled	Left	Left	1	1
6/8/2021	30	3	30_3_44355	Bundled	lemon	rose	lemon	10	test							rose	lemon	Reward_Segregated	Bundled	Left	Left	1	1
6/8/2021	30	3	30_3_44355	Bundled	lemon	rose	lemon	11	test							rose	lemon	Reward_Segregated	Bundled	Left	Left	1	1
6/9/2021	16	2	16_2_44356	Reward_Segregated	lemon	lemon	rose	0	pretraining	none	none
6/9/2021	16	2	16_2_44356	Reward_Segregated	lemon	lemon	rose	1	train	lemon	Reward_Segregated	0	0	0	0
6/9/2021	16	2	16_2_44356	Reward_Segregated	lemon	lemon	rose	2	train	rose	Bundled	0	0	0	0
6/9/2021	16	2	16_2_44356	Reward_Segregated	lemon	lemon	rose	3	train	lemon	Reward_Segregated	0	0	0	0
6/9/2021	16	2	16_2_44356	Reward_Segregated	lemon	lemon	rose	4	train	rose	Bundled	0	0	0	0
6/9/2021	16	2	16_2_44356	Reward_Segregated	lemon	lemon	rose	5	train	lemon	Reward_Segregated	0	0	0	0
6/9/2021	16	2	16_2_44356	Reward_Segregated	lemon	lemon	rose	6	train	rose	Bundled	0	0	0	0
6/9/2021	16	2	16_2_44356	Reward_Segregated	lemon	lemon	rose	7	train	lemon	Reward_Segregated	0	0	0	0
6/9/2021	16	2	16_2_44356	Reward_Segregated	lemon	lemon	rose	8	train	rose	Bundled	0	0	0	0
6/9/2021	16	2	16_2_44356	Reward_Segregated	lemon	lemon	rose	9	test							rose	lemon	Bundled	Reward_Segregated	Right	Right	1	1
6/9/2021	16	2	16_2_44356	Reward_Segregated	lemon	lemon	rose	10	test							rose	lemon	Bundled	Reward_Segregated	Right	Right	1	1
6/9/2021	16	2	16_2_44356	Reward_Segregated	lemon	lemon	rose	11	test							rose	lemon	Bundled	Reward_Segregated	Left	Left	0	0
6/14/2021	12	1	12_1_44361	Reward_Segregated	lemon	lemon	rose	0	pretraining	none	none
6/14/2021	12	1	12_1_44361	Reward_Segregated	lemon	lemon	rose	1	train	lemon	Reward_Segregated	2	0	0	2
6/14/2021	12	1	12_1_44361	Reward_Segregated	lemon	lemon	rose	2	train	rose	Bundled	2	0	0	2
6/14/2021	12	1	12_1_44361	Reward_Segregated	lemon	lemon	rose	3	train	lemon	Reward_Segregated	0	0	0	0
6/14/2021	12	1	12_1_44361	Reward_Segregated	lemon	lemon	rose	4	train	rose	Bundled	0	0	0	0
6/14/2021	12	1	12_1_44361	Reward_Segregated	lemon	lemon	rose	5	train	lemon	Reward_Segregated	0	0	0	0
6/14/2021	12	1	12_1_44361	Reward_Segregated	lemon	lemon	rose	6	train	rose	Bundled	0	0	0	0
6/14/2021	12	1	12_1_44361	Reward_Segregated	lemon	lemon	rose	7	train	lemon	Reward_Segregated	0	0	2	2
6/14/2021	12	1	12_1_44361	Reward_Segregated	lemon	lemon	rose	8	train	rose	Bundled	0	0	0	0
6/14/2021	12	1	12_1_44361	Reward_Segregated	lemon	lemon	rose	9	test							lemon	rose	Reward_Segregated	Bundled	Left	Right	1	0
6/14/2021	12	1	12_1_44361	Reward_Segregated	lemon	lemon	rose	10	test							lemon	rose	Reward_Segregated	Bundled	Right	Right	0	0
6/14/2021	12	1	12_1_44361	Reward_Segregated	lemon	lemon	rose	11	test							lemon	rose	Reward_Segregated	Bundled	Right	Right	0	0
6/14/2021	12	3	12_3_44361	Bundled	rose	lemon	rose	0	pretraining	none	none
6/14/2021	12	3	12_3_44361	Bundled	rose	lemon	rose	1	train	rose	Bundled	2	0	0	2
6/14/2021	12	3	12_3_44361	Bundled	rose	lemon	rose	2	train	lemon	Reward_Segregated	21	19	9	49
6/14/2021	12	3	12_3_44361	Bundled	rose	lemon	rose	3	train	rose	Bundled	10	11	13	34
6/14/2021	12	3	12_3_44361	Bundled	rose	lemon	rose	4	train	lemon	Reward_Segregated	7	15	10	32
6/14/2021	12	3	12_3_44361	Bundled	rose	lemon	rose	5	train	rose	Bundled	17	10	10	37
6/14/2021	12	3	12_3_44361	Bundled	rose	lemon	rose	6	train	lemon	Reward_Segregated	10	14	11	35
6/14/2021	12	3	12_3_44361	Bundled	rose	lemon	rose	7	train	rose	Bundled	15	11	5	31
6/14/2021	12	3	12_3_44361	Bundled	rose	lemon	rose	8	train	lemon	Reward_Segregated	16	11	10	37
6/14/2021	12	3	12_3_44361	Bundled	rose	lemon	rose	9	test							lemon	rose	Reward_Segregated	Bundled	Right	Right	0	0
6/14/2021	12	3	12_3_44361	Bundled	rose	lemon	rose	10	test							lemon	rose	Reward_Segregated	Bundled	Left	Left	1	1
6/14/2021	12	3	12_3_44361	Bundled	rose	lemon	rose	11	test							lemon	rose	Reward_Segregated	Bundled	Right	Right	0	0
6/16/2021	16	1	16_1_44363	Bundled	rose	lemon	rose	0	pretraining	none	none
6/16/2021	16	1	16_1_44363	Bundled	rose	lemon	rose	1	train	rose	Bundled	0	0	0	0
6/16/2021	16	1	16_1_44363	Bundled	rose	lemon	rose	2	train	lemon	Reward_Segregated	5	7	1	13
6/16/2021	16	1	16_1_44363	Bundled	rose	lemon	rose	3	train	rose	Bundled	2	0	1	3
6/16/2021	16	1	16_1_44363	Bundled	rose	lemon	rose	4	train	lemon	Reward_Segregated	4	1	0	5
6/16/2021	16	1	16_1_44363	Bundled	rose	lemon	rose	5	train	rose	Bundled	1	0	0	1
6/16/2021	16	1	16_1_44363	Bundled	rose	lemon	rose	6	train	lemon	Reward_Segregated	5	5	0	10
6/16/2021	16	1	16_1_44363	Bundled	rose	lemon	rose	7	train	rose	Bundled	1	0	0	1
6/16/2021	16	1	16_1_44363	Bundled	rose	lemon	rose	8	train	lemon	Reward_Segregated	5	4	0	9
6/16/2021	16	1	16_1_44363	Bundled	rose	lemon	rose	9	test							rose	lemon	Bundled	Reward_Segregated	Right	Left	1	0
6/16/2021	16	1	16_1_44363	Bundled	rose	lemon	rose	10	test							rose	lemon	Bundled	Reward_Segregated	Right	Left	1	0
6/16/2021	16	1	16_1_44363	Bundled	rose	lemon	rose	11	test							rose	lemon	Bundled	Reward_Segregated	Right	Left	1	0
6/16/2021	16	3	16_3_44363	Reward_Segregated	rose	rose	lemon	0	pretraining	none	none
6/16/2021	16	3	16_3_44363	Reward_Segregated	rose	rose	lemon	1	train	rose	Reward_Segregated	6	8	5	19
6/16/2021	16	3	16_3_44363	Reward_Segregated	rose	rose	lemon	2	train	lemon	Bundled	9	7	6	22
6/16/2021	16	3	16_3_44363	Reward_Segregated	rose	rose	lemon	3	train	rose	Reward_Segregated	8	9	7	24
6/16/2021	16	3	16_3_44363	Reward_Segregated	rose	rose	lemon	4	train	lemon	Bundled	6	8	3	17
6/16/2021	16	3	16_3_44363	Reward_Segregated	rose	rose	lemon	5	train	rose	Reward_Segregated	10	9	7	26
6/16/2021	16	3	16_3_44363	Reward_Segregated	rose	rose	lemon	6	train	lemon	Bundled	8	6	5	19
6/16/2021	16	3	16_3_44363	Reward_Segregated	rose	rose	lemon	7	train	rose	Reward_Segregated	10	11	10	31
6/16/2021	16	3	16_3_44363	Reward_Segregated	rose	rose	lemon	8	train	lemon	Bundled	8	7	9	24
6/16/2021	16	3	16_3_44363	Reward_Segregated	rose	rose	lemon	9	test							rose	lemon	Reward_Segregated	Bundled	Right	Left	0	1
6/16/2021	16	3	16_3_44363	Reward_Segregated	rose	rose	lemon	10	test							rose	lemon	Reward_Segregated	Bundled	Right	Left	0	1
6/16/2021	16	3	16_3_44363	Reward_Segregated	rose	rose	lemon	11	test							rose	lemon	Reward_Segregated	Bundled	Left	Left	1	1
6/18/2021	11	2	11_2_44365	Reward_Segregated	rose	rose	lemon	0	pretraining	none	none
6/18/2021	11	2	11_2_44365	Reward_Segregated	rose	rose	lemon	1	train	rose	Reward_Segregated	2	0	0	2
6/18/2021	11	2	11_2_44365	Reward_Segregated	rose	rose	lemon	2	train	lemon	Bundled	0	0	0	0
6/18/2021	11	2	11_2_44365	Reward_Segregated	rose	rose	lemon	3	train	rose	Reward_Segregated	0	0	1	1
6/18/2021	11	2	11_2_44365	Reward_Segregated	rose	rose	lemon	4	train	lemon	Bundled	0	0	0	0
6/18/2021	11	2	11_2_44365	Reward_Segregated	rose	rose	lemon	5	train	rose	Reward_Segregated	0	0	0	0
6/18/2021	11	2	11_2_44365	Reward_Segregated	rose	rose	lemon	6	train	lemon	Bundled	0	0	0	0
6/18/2021	11	2	11_2_44365	Reward_Segregated	rose	rose	lemon	7	train	rose	Reward_Segregated	0	0	0	0
6/18/2021	11	2	11_2_44365	Reward_Segregated	rose	rose	lemon	8	train	lemon	Bundled	0	0	0	0
6/18/2021	11	2	11_2_44365	Reward_Segregated	rose	rose	lemon	9	test							lemon	rose	Bundled	Reward_Segregated	Right	Right	1	1
6/18/2021	11	2	11_2_44365	Reward_Segregated	rose	rose	lemon	10	test							lemon	rose	Bundled	Reward_Segregated	Right	Right	1	1
6/18/2021	11	2	11_2_44365	Reward_Segregated	rose	rose	lemon	11	test							lemon	rose	Bundled	Reward_Segregated	Right	Left	1	0
6/21/2021	12	1	12_1_44368	Bundled	lemon	rose	lemon	0	pretraining	none	none
6/21/2021	12	1	12_1_44368	Bundled	lemon	rose	lemon	1	train	lemon	Bundled	0	0	0	0
6/21/2021	12	1	12_1_44368	Bundled	lemon	rose	lemon	2	train	rose	Reward_Segregated	0	0	0	0
6/21/2021	12	1	12_1_44368	Bundled	lemon	rose	lemon	3	train	lemon	Bundled	2	0	0	2
6/21/2021	12	1	12_1_44368	Bundled	lemon	rose	lemon	4	train	rose	Reward_Segregated	0	0	0	0
6/21/2021	12	1	12_1_44368	Bundled	lemon	rose	lemon	5	train	lemon	Bundled	8	0	1	9
6/21/2021	12	1	12_1_44368	Bundled	lemon	rose	lemon	6	train	rose	Reward_Segregated	8	3	1	12
6/21/2021	12	1	12_1_44368	Bundled	lemon	rose	lemon	7	train	lemon	Bundled	8	8	9	25
6/21/2021	12	1	12_1_44368	Bundled	lemon	rose	lemon	8	train	rose	Reward_Segregated	3	5	9	17
6/21/2021	12	1	12_1_44368	Bundled	lemon	rose	lemon	9	test							lemon	rose	Bundled	Reward_Segregated	Left	Left	0	0
6/21/2021	12	1	12_1_44368	Bundled	lemon	rose	lemon	10	test							lemon	rose	Bundled	Reward_Segregated	Right	Right	1	1
6/21/2021	12	1	12_1_44368	Bundled	lemon	rose	lemon	11	test							lemon	rose	Bundled	Reward_Segregated	Right	Right	1	1
6/21/2021	12	3	12_3_44368	Bundled	lemon	rose	lemon	0	pretraining	none	none
6/21/2021	12	3	12_3_44368	Bundled	lemon	rose	lemon	1	train	lemon	Bundled	0	0	0	0
6/21/2021	12	3	12_3_44368	Bundled	lemon	rose	lemon	2	train	rose	Reward_Segregated	0	0	0	0
6/21/2021	12	3	12_3_44368	Bundled	lemon	rose	lemon	3	train	lemon	Bundled	0	0	0	0
6/21/2021	12	3	12_3_44368	Bundled	lemon	rose	lemon	4	train	rose	Reward_Segregated	0	0	0	0
6/21/2021	12	3	12_3_44368	Bundled	lemon	rose	lemon	5	train	lemon	Bundled	0	0	0	0
6/21/2021	12	3	12_3_44368	Bundled	lemon	rose	lemon	6	train	rose	Reward_Segregated	0	0	0	0
6/21/2021	12	3	12_3_44368	Bundled	lemon	rose	lemon	7	train	lemon	Bundled	0	0	0	0
6/21/2021	12	3	12_3_44368	Bundled	lemon	rose	lemon	8	train	rose	Reward_Segregated	0	0	0	0
6/21/2021	12	3	12_3_44368	Bundled	lemon	rose	lemon	9	test							rose	lemon	Reward_Segregated	Bundled	Left	Right	1	0
6/21/2021	12	3	12_3_44368	Bundled	lemon	rose	lemon	10	test							rose	lemon	Reward_Segregated	Bundled	Left	Left	1	1
6/21/2021	12	3	12_3_44368	Bundled	lemon	rose	lemon	11	test							rose	lemon	Reward_Segregated	Bundled	Right	Right	0	0
6/22/2021	30	2	30_2_44369	Reward_Segregated	lemon	lemon	rose	0	pretraining	none	none
6/22/2021	30	2	30_2_44369	Reward_Segregated	lemon	lemon	rose	1	train	lemon	Reward_Segregated	0	0	0	0
6/22/2021	30	2	30_2_44369	Reward_Segregated	lemon	lemon	rose	2	train	rose	Bundled	0	0	0	0
6/22/2021	30	2	30_2_44369	Reward_Segregated	lemon	lemon	rose	3	train	lemon	Reward_Segregated	2	4	1	7
6/22/2021	30	2	30_2_44369	Reward_Segregated	lemon	lemon	rose	4	train	rose	Bundled	0	4	7	11
6/22/2021	30	2	30_2_44369	Reward_Segregated	lemon	lemon	rose	5	train	lemon	Reward_Segregated	5	2	1	8
6/22/2021	30	2	30_2_44369	Reward_Segregated	lemon	lemon	rose	6	train	rose	Bundled	4	1	4	9
6/22/2021	30	2	30_2_44369	Reward_Segregated	lemon	lemon	rose	7	train	lemon	Reward_Segregated	8	1	3	12
6/22/2021	30	2	30_2_44369	Reward_Segregated	lemon	lemon	rose	8	train	rose	Bundled	0	0	0	0
6/22/2021	30	2	30_2_44369	Reward_Segregated	lemon	lemon	rose	9	test							rose	lemon	Bundled	Reward_Segregated	Left	Left	0	0
6/22/2021	30	2	30_2_44369	Reward_Segregated	lemon	lemon	rose	10	test							rose	lemon	Bundled	Reward_Segregated	Left	Left	0	0
6/22/2021	30	2	30_2_44369	Reward_Segregated	lemon	lemon	rose	11	test							rose	lemon	Bundled	Reward_Segregated	Left	Right	0	1
6/23/2021	16	1	16_1_44370	Reward_Segregated	lemon	lemon	rose	0	pretraining	none	none
6/23/2021	16	1	16_1_44370	Reward_Segregated	lemon	lemon	rose	1	train	lemon	Reward_Segregated	0	0	0	0
6/23/2021	16	1	16_1_44370	Reward_Segregated	lemon	lemon	rose	2	train	rose	Bundled	0	0	0	0
6/23/2021	16	1	16_1_44370	Reward_Segregated	lemon	lemon	rose	3	train	lemon	Reward_Segregated	4	1	2	7
6/23/2021	16	1	16_1_44370	Reward_Segregated	lemon	lemon	rose	4	train	rose	Bundled	1	8	5	14
6/23/2021	16	1	16_1_44370	Reward_Segregated	lemon	lemon	rose	5	train	lemon	Reward_Segregated	11	9	5	25
6/23/2021	16	1	16_1_44370	Reward_Segregated	lemon	lemon	rose	6	train	rose	Bundled	9	6	3	18
6/23/2021	16	1	16_1_44370	Reward_Segregated	lemon	lemon	rose	7	train	lemon	Reward_Segregated	13	8	6	27
6/23/2021	16	1	16_1_44370	Reward_Segregated	lemon	lemon	rose	8	train	rose	Bundled	8	3	1	12
6/23/2021	16	1	16_1_44370	Reward_Segregated	lemon	lemon	rose	9	test							lemon	rose	Reward_Segregated	Bundled	Left	Left	1	1
6/23/2021	16	1	16_1_44370	Reward_Segregated	lemon	lemon	rose	10	test							lemon	rose	Reward_Segregated	Bundled	Left	Left	1	1
6/23/2021	16	1	16_1_44370	Reward_Segregated	lemon	lemon	rose	11	test							lemon	rose	Reward_Segregated	Bundled	Left	Left	1	1
6/23/2021	16	3	16_3_44370	Bundled	rose	lemon	rose	0	pretraining	none	none
6/23/2021	16	3	16_3_44370	Bundled	rose	lemon	rose	1	train	rose	Bundled	0	0	0	0
6/23/2021	16	3	16_3_44370	Bundled	rose	lemon	rose	2	train	lemon	Reward_Segregated	0	0	0	0
6/23/2021	16	3	16_3_44370	Bundled	rose	lemon	rose	3	train	rose	Bundled	5	9	10	24
6/23/2021	16	3	16_3_44370	Bundled	rose	lemon	rose	4	train	lemon	Reward_Segregated	4	4	0	8
6/23/2021	16	3	16_3_44370	Bundled	rose	lemon	rose	5	train	rose	Bundled	1	6	5	12
6/23/2021	16	3	16_3_44370	Bundled	rose	lemon	rose	6	train	lemon	Reward_Segregated	0	0	0	0
6/23/2021	16	3	16_3_44370	Bundled	rose	lemon	rose	7	train	rose	Bundled	0	0	0	0
6/23/2021	16	3	16_3_44370	Bundled	rose	lemon	rose	8	train	lemon	Reward_Segregated	0	0	0	0
6/23/2021	16	3	16_3_44370	Bundled	rose	lemon	rose	9	test							lemon	rose	Reward_Segregated	Bundled	Right	Left	0	1
6/23/2021	16	3	16_3_44370	Bundled	rose	lemon	rose	10	test							lemon	rose	Reward_Segregated	Bundled	Left	Left	1	1
6/23/2021	16	3	16_3_44370	Bundled	rose	lemon	rose	11	test							lemon	rose	Reward_Segregated	Bundled	Right	Right	0	0
6/25/2021	11	2	11_2_44372	Bundled	rose	lemon	rose	0	pretraining	none	none
6/25/2021	11	2	11_2_44372	Bundled	rose	lemon	rose	1	train	rose	Bundled	0	0	0	0
6/25/2021	11	2	11_2_44372	Bundled	rose	lemon	rose	2	train	lemon	Reward_Segregated	0	0	0	0
6/25/2021	11	2	11_2_44372	Bundled	rose	lemon	rose	3	train	rose	Bundled	0	0	0	0
6/25/2021	11	2	11_2_44372	Bundled	rose	lemon	rose	4	train	lemon	Reward_Segregated	0	0	0	0
6/25/2021	11	2	11_2_44372	Bundled	rose	lemon	rose	5	train	rose	Bundled	0	0	0	0
6/25/2021	11	2	11_2_44372	Bundled	rose	lemon	rose	6	train	lemon	Reward_Segregated	0	0	0	0
6/25/2021	11	2	11_2_44372	Bundled	rose	lemon	rose	7	train	rose	Bundled	0	0	0	0
6/25/2021	11	2	11_2_44372	Bundled	rose	lemon	rose	8	train	lemon	Reward_Segregated	0	0	0	0
6/25/2021	11	2	11_2_44372	Bundled	rose	lemon	rose	9	test							rose	lemon	Bundled	Reward_Segregated	Left	Left	0	0
6/25/2021	11	2	11_2_44372	Bundled	rose	lemon	rose	10	test							rose	lemon	Bundled	Reward_Segregated	Left	Left	0	0
6/25/2021	11	2	11_2_44372	Bundled	rose	lemon	rose	11	test							rose	lemon	Bundled	Reward_Segregated	Right	Right	1	1
6/28/2021	23	1	23_1_44375	Reward_Segregated	rose	lemon	rose	0	pretraining	none	none
6/28/2021	23	1	23_1_44375	Reward_Segregated	rose	lemon	rose	1	train	rose	Reward_Segregated	0	0	0	0
6/28/2021	23	1	23_1_44375	Reward_Segregated	rose	lemon	rose	2	train	lemon	Bundled	13	8	3	24
6/28/2021	23	1	23_1_44375	Reward_Segregated	rose	lemon	rose	3	train	rose	Reward_Segregated	9	8	2	19
6/28/2021	23	1	23_1_44375	Reward_Segregated	rose	lemon	rose	4	train	lemon	Bundled	18	14	3	35
6/28/2021	23	1	23_1_44375	Reward_Segregated	rose	lemon	rose	5	train	rose	Reward_Segregated	11	7	3	21
6/28/2021	23	1	23_1_44375	Reward_Segregated	rose	lemon	rose	6	train	lemon	Bundled	15	9	5	29
6/28/2021	23	1	23_1_44375	Reward_Segregated	rose	lemon	rose	7	train	rose	Reward_Segregated	9	5	3	17
6/28/2021	23	1	23_1_44375	Reward_Segregated	rose	lemon	rose	8	train	lemon	Bundled	15	7	3	25
6/28/2021	23	1	23_1_44375	Reward_Segregated	rose	lemon	rose	9	test							rose	lemon	Reward_Segregated	Bundled	Right	Right	0	0
6/28/2021	23	1	23_1_44375	Reward_Segregated	rose	lemon	rose	10	test							rose	lemon	Reward_Segregated	Bundled	Right	Right	0	0
6/28/2021	23	1	23_1_44375	Reward_Segregated	rose	lemon	rose	11	test							rose	lemon	Reward_Segregated	Bundled	Left	Left	1	1
6/28/2021	23	2	23_2_44375	Reward_Segregated	rose	lemon	rose	0	pretraining	none	none
6/28/2021	23	2	23_2_44375	Reward_Segregated	rose	lemon	rose	1	train	rose	Reward_Segregated	1	0	0	1
6/28/2021	23	2	23_2_44375	Reward_Segregated	rose	lemon	rose	2	train	lemon	Bundled	4	9	4	17
6/28/2021	23	2	23_2_44375	Reward_Segregated	rose	lemon	rose	3	train	rose	Reward_Segregated	11	11	6	28
6/28/2021	23	2	23_2_44375	Reward_Segregated	rose	lemon	rose	4	train	lemon	Bundled	13	5	1	19
6/28/2021	23	2	23_2_44375	Reward_Segregated	rose	lemon	rose	5	train	rose	Reward_Segregated	10	8	7	25
6/28/2021	23	2	23_2_44375	Reward_Segregated	rose	lemon	rose	6	train	lemon	Bundled	9	9	8	26
6/28/2021	23	2	23_2_44375	Reward_Segregated	rose	lemon	rose	7	train	rose	Reward_Segregated	9	6	4	19
6/28/2021	23	2	23_2_44375	Reward_Segregated	rose	lemon	rose	8	train	lemon	Bundled	5	5	6	16
6/28/2021	23	2	23_2_44375	Reward_Segregated	rose	lemon	rose	9	test							lemon	rose	Bundled	Reward_Segregated	Right	Right	1	1
6/28/2021	23	2	23_2_44375	Reward_Segregated	rose	lemon	rose	10	test							lemon	rose	Bundled	Reward_Segregated	Left	Left	0	0
6/28/2021	23	2	23_2_44375	Reward_Segregated	rose	lemon	rose	11	test							lemon	rose	Bundled	Reward_Segregated	Left	Left	0	0
6/29/2021	8	1	8_1_44376	Bundled	lemon	rose	lemon	0	pretraining	none	none
6/29/2021	8	1	8_1_44376	Bundled	lemon	rose	lemon	1	train	lemon	Bundled	2	0	2	4
6/29/2021	8	1	8_1_44376	Bundled	lemon	rose	lemon	2	train	rose	Reward_Segregated	11	11	4	26
6/29/2021	8	1	8_1_44376	Bundled	lemon	rose	lemon	3	train	lemon	Bundled	13	12	4	29
6/29/2021	8	1	8_1_44376	Bundled	lemon	rose	lemon	4	train	rose	Reward_Segregated	2	2	1	5
6/29/2021	8	1	8_1_44376	Bundled	lemon	rose	lemon	5	train	lemon	Bundled	4	2	2	8
6/29/2021	8	1	8_1_44376	Bundled	lemon	rose	lemon	6	train	rose	Reward_Segregated	3	1	2	6
6/29/2021	8	1	8_1_44376	Bundled	lemon	rose	lemon	7	train	lemon	Bundled	5	2	1	8
6/29/2021	8	1	8_1_44376	Bundled	lemon	rose	lemon	8	train	rose	Reward_Segregated	1	1	1	3
6/29/2021	8	1	8_1_44376	Bundled	lemon	rose	lemon	9	test							lemon	rose	Bundled	Reward_Segregated	Left	Left	0	0
6/29/2021	8	1	8_1_44376	Bundled	lemon	rose	lemon	10	test							lemon	rose	Bundled	Reward_Segregated	Left	Right	0	1
6/29/2021	8	1	8_1_44376	Bundled	lemon	rose	lemon	11	test							lemon	rose	Bundled	Reward_Segregated	Left	Left	0	0
6/29/2021	8	2	8_2_44376	Bundled	lemon	rose	lemon	0	pretraining	none	none
6/29/2021	8	2	8_2_44376	Bundled	lemon	rose	lemon	1	train	lemon	Bundled	7	0	4	11
6/29/2021	8	2	8_2_44376	Bundled	lemon	rose	lemon	2	train	rose	Reward_Segregated	6	2	1	9
6/29/2021	8	2	8_2_44376	Bundled	lemon	rose	lemon	3	train	lemon	Bundled	9	10	7	26
6/29/2021	8	2	8_2_44376	Bundled	lemon	rose	lemon	4	train	rose	Reward_Segregated	0	4	8	12
6/29/2021	8	2	8_2_44376	Bundled	lemon	rose	lemon	5	train	lemon	Bundled	3	2	6	11
6/29/2021	8	2	8_2_44376	Bundled	lemon	rose	lemon	6	train	rose	Reward_Segregated	9	5	10	24
6/29/2021	8	2	8_2_44376	Bundled	lemon	rose	lemon	7	train	lemon	Bundled	3	9	13	25
6/29/2021	8	2	8_2_44376	Bundled	lemon	rose	lemon	8	train	rose	Reward_Segregated	0	0	5	5
6/29/2021	8	2	8_2_44376	Bundled	lemon	rose	lemon	9	test							rose	lemon	Reward_Segregated	Bundled	Right	Right	0	0
6/29/2021	8	2	8_2_44376	Bundled	lemon	rose	lemon	10	test							rose	lemon	Reward_Segregated	Bundled	Right	Left	0	1
6/29/2021	8	2	8_2_44376	Bundled	lemon	rose	lemon	11	test							rose	lemon	Reward_Segregated	Bundled	Left	Left	1	1
7/2/2021	2	2	2_2_44379	Bundled	rose	lemon	rose	0	pretraining	none	none
7/2/2021	2	2	2_2_44379	Bundled	rose	lemon	rose	1	train	rose	Bundled	0	0	0	0
7/2/2021	2	2	2_2_44379	Bundled	rose	lemon	rose	2	train	lemon	Reward_Segregated	0	0	0	0
7/2/2021	2	2	2_2_44379	Bundled	rose	lemon	rose	3	train	rose	Bundled	1	5	7	13
7/2/2021	2	2	2_2_44379	Bundled	rose	lemon	rose	4	train	lemon	Reward_Segregated	6	5	0	11
7/2/2021	2	2	2_2_44379	Bundled	rose	lemon	rose	5	train	rose	Bundled	4	3	1	8
7/2/2021	2	2	2_2_44379	Bundled	rose	lemon	rose	6	train	lemon	Reward_Segregated	3	2	1	6
7/2/2021	2	2	2_2_44379	Bundled	rose	lemon	rose	7	train	rose	Bundled	17	9	4	30
7/2/2021	2	2	2_2_44379	Bundled	rose	lemon	rose	8	train	lemon	Reward_Segregated	4	2	0	6
7/2/2021	2	2	2_2_44379	Bundled	rose	lemon	rose	9	test							lemon	rose	Reward_Segregated	Bundled	Left	Right	1	0
7/2/2021	2	2	2_2_44379	Bundled	rose	lemon	rose	10	test							lemon	rose	Reward_Segregated	Bundled	Left	Left	1	1
7/2/2021	2	2	2_2_44379	Bundled	rose	lemon	rose	11	test							lemon	rose	Reward_Segregated	Bundled	Right	Right	0	0
7/2/2021	2	4	2_4_44379	Bundled	rose	lemon	rose	0	pretraining	none	none
7/2/2021	2	4	2_4_44379	Bundled	rose	lemon	rose	1	train	rose	Bundled	0	0	0	0
7/2/2021	2	4	2_4_44379	Bundled	rose	lemon	rose	2	train	lemon	Reward_Segregated	0	0	0	0
7/2/2021	2	4	2_4_44379	Bundled	rose	lemon	rose	3	train	rose	Bundled	0	0	0	0
7/2/2021	2	4	2_4_44379	Bundled	rose	lemon	rose	4	train	lemon	Reward_Segregated	0	1	0	1
7/2/2021	2	4	2_4_44379	Bundled	rose	lemon	rose	5	train	rose	Bundled	0	0	0	0
7/2/2021	2	4	2_4_44379	Bundled	rose	lemon	rose	6	train	lemon	Reward_Segregated	0	0	2	2
7/2/2021	2	4	2_4_44379	Bundled	rose	lemon	rose	7	train	rose	Bundled	0	0	1	1
7/2/2021	2	4	2_4_44379	Bundled	rose	lemon	rose	8	train	lemon	Reward_Segregated	0	0	2	2
7/2/2021	2	4	2_4_44379	Bundled	rose	lemon	rose	9	test							rose	lemon	Bundled	Reward_Segregated	Right	Right	1	1
7/2/2021	2	4	2_4_44379	Bundled	rose	lemon	rose	10	test							rose	lemon	Bundled	Reward_Segregated	Left	Left	0	0
7/2/2021	2	4	2_4_44379	Bundled	rose	lemon	rose	11	test							rose	lemon	Bundled	Reward_Segregated	Left	Left	0	0
7/5/2021	23	3	23_3_44382	Reward_Segregated	lemon	lemon	rose	0	pretraining	none	none
7/5/2021	23	3	23_3_44382	Reward_Segregated	lemon	lemon	rose	1	train	lemon	Reward_Segregated	10	4	3	17
7/5/2021	23	3	23_3_44382	Reward_Segregated	lemon	lemon	rose	2	train	rose	Bundled	9	5	5	19
7/5/2021	23	3	23_3_44382	Reward_Segregated	lemon	lemon	rose	3	train	lemon	Reward_Segregated	14	8	3	25
7/5/2021	23	3	23_3_44382	Reward_Segregated	lemon	lemon	rose	4	train	rose	Bundled	14	11	10	35
7/5/2021	23	3	23_3_44382	Reward_Segregated	lemon	lemon	rose	5	train	lemon	Reward_Segregated	12	9	7	28
7/5/2021	23	3	23_3_44382	Reward_Segregated	lemon	lemon	rose	6	train	rose	Bundled	8	5	5	18
7/5/2021	23	3	23_3_44382	Reward_Segregated	lemon	lemon	rose	7	train	lemon	Reward_Segregated	14	13	9	36
7/5/2021	23	3	23_3_44382	Reward_Segregated	lemon	lemon	rose	8	train	rose	Bundled	0	0	2	2
7/5/2021	23	3	23_3_44382	Reward_Segregated	lemon	lemon	rose	9	test							rose	lemon	Bundled	Reward_Segregated	Right	Right	1	1
7/5/2021	23	3	23_3_44382	Reward_Segregated	lemon	lemon	rose	10	test							rose	lemon	Bundled	Reward_Segregated	Right	Right	1	1
7/5/2021	23	3	23_3_44382	Reward_Segregated	lemon	lemon	rose	11	test							rose	lemon	Bundled	Reward_Segregated	Right	Right	1	1
7/5/2021	23	4	23_4_44382	Reward_Segregated	lemon	lemon	rose	0	pretraining	none	none
7/5/2021	23	4	23_4_44382	Reward_Segregated	lemon	lemon	rose	1	train	lemon	Reward_Segregated	17	8	2	27
7/5/2021	23	4	23_4_44382	Reward_Segregated	lemon	lemon	rose	2	train	rose	Bundled	26	11	7	44
7/5/2021	23	4	23_4_44382	Reward_Segregated	lemon	lemon	rose	3	train	lemon	Reward_Segregated	27	24	15	66
7/5/2021	23	4	23_4_44382	Reward_Segregated	lemon	lemon	rose	4	train	rose	Bundled	19	9	12	40
7/5/2021	23	4	23_4_44382	Reward_Segregated	lemon	lemon	rose	5	train	lemon	Reward_Segregated	31	11	18	60
7/5/2021	23	4	23_4_44382	Reward_Segregated	lemon	lemon	rose	6	train	rose	Bundled	16	11	18	45
7/5/2021	23	4	23_4_44382	Reward_Segregated	lemon	lemon	rose	7	train	lemon	Reward_Segregated	21	15	14	50
7/5/2021	23	4	23_4_44382	Reward_Segregated	lemon	lemon	rose	8	train	rose	Bundled	12	3	4	19
7/5/2021	23	4	23_4_44382	Reward_Segregated	lemon	lemon	rose	9	test							lemon	rose	Reward_Segregated	Bundled	Left	Left	1	1
7/5/2021	23	4	23_4_44382	Reward_Segregated	lemon	lemon	rose	10	test							lemon	rose	Reward_Segregated	Bundled	Left	Left	1	1
7/5/2021	23	4	23_4_44382	Reward_Segregated	lemon	lemon	rose	11	test							lemon	rose	Reward_Segregated	Bundled	Right	Right	0	0
7/6/2021	38	2	38_2_44383	Bundled	rose	lemon	rose	0	pretraining	none	none
7/6/2021	38	2	38_2_44383	Bundled	rose	lemon	rose	1	train	rose	Bundled	0	0	0	0
7/6/2021	38	2	38_2_44383	Bundled	rose	lemon	rose	2	train	lemon	Reward_Segregated	0	0	0	0
7/6/2021	38	2	38_2_44383	Bundled	rose	lemon	rose	3	train	rose	Bundled	0	0	0	0
7/6/2021	38	2	38_2_44383	Bundled	rose	lemon	rose	4	train	lemon	Reward_Segregated	13	4	5	22
7/6/2021	38	2	38_2_44383	Bundled	rose	lemon	rose	5	train	rose	Bundled	0	0	0	0
7/6/2021	38	2	38_2_44383	Bundled	rose	lemon	rose	6	train	lemon	Reward_Segregated	6	4	3	13
7/6/2021	38	2	38_2_44383	Bundled	rose	lemon	rose	7	train	rose	Bundled	0	0	0	0
7/6/2021	38	2	38_2_44383	Bundled	rose	lemon	rose	8	train	lemon	Reward_Segregated	9	2	0	11
7/6/2021	38	2	38_2_44383	Bundled	rose	lemon	rose	9	test							lemon	rose	Reward_Segregated	Bundled	Left	Right	1	0
7/6/2021	38	2	38_2_44383	Bundled	rose	lemon	rose	10	test							lemon	rose	Reward_Segregated	Bundled	Right	Right	0	0
7/6/2021	38	2	38_2_44383	Bundled	rose	lemon	rose	11	test							lemon	rose	Reward_Segregated	Bundled	Right	Right	0	0
7/6/2021	38	3	38_3_44383	Bundled	rose	lemon	rose	0	pretraining	none	none
7/6/2021	38	3	38_3_44383	Bundled	rose	lemon	rose	1	train	rose	Bundled	5	0	1	6
7/6/2021	38	3	38_3_44383	Bundled	rose	lemon	rose	2	train	lemon	Reward_Segregated	7	1	0	8
7/6/2021	38	3	38_3_44383	Bundled	rose	lemon	rose	3	train	rose	Bundled	9	4	2	15
7/6/2021	38	3	38_3_44383	Bundled	rose	lemon	rose	4	train	lemon	Reward_Segregated	12	4	2	18
7/6/2021	38	3	38_3_44383	Bundled	rose	lemon	rose	5	train	rose	Bundled	0	0	4	4
7/6/2021	38	3	38_3_44383	Bundled	rose	lemon	rose	6	train	lemon	Reward_Segregated	1	0	0	1
7/6/2021	38	3	38_3_44383	Bundled	rose	lemon	rose	7	train	rose	Bundled	2	0	0	2
7/6/2021	38	3	38_3_44383	Bundled	rose	lemon	rose	8	train	lemon	Reward_Segregated	0	0	0	0
7/6/2021	38	3	38_3_44383	Bundled	rose	lemon	rose	9	test							rose	lemon	Bundled	Reward_Segregated	Left	Left	0	0
7/6/2021	38	3	38_3_44383	Bundled	rose	lemon	rose	10	test							rose	lemon	Bundled	Reward_Segregated	Right	Right	1	1
7/6/2021	38	3	38_3_44383	Bundled	rose	lemon	rose	11	test							rose	lemon	Bundled	Reward_Segregated	Left	Right	0	1
7/7/2021	25	3	25_3_44384	Reward_Segregated	lemon	lemon	rose	0	pretraining	none	none
7/7/2021	25	3	25_3_44384	Reward_Segregated	lemon	lemon	rose	1	train	lemon	Reward_Segregated	0	0	0	0
7/7/2021	25	3	25_3_44384	Reward_Segregated	lemon	lemon	rose	2	train	rose	Bundled	10	3	0	13
7/7/2021	25	3	25_3_44384	Reward_Segregated	lemon	lemon	rose	3	train	lemon	Reward_Segregated	6	0	0	6
7/7/2021	25	3	25_3_44384	Reward_Segregated	lemon	lemon	rose	4	train	rose	Bundled	4	4	0	8
7/7/2021	25	3	25_3_44384	Reward_Segregated	lemon	lemon	rose	5	train	lemon	Reward_Segregated	3	0	0	3
7/7/2021	25	3	25_3_44384	Reward_Segregated	lemon	lemon	rose	6	train	rose	Bundled	1	0	0	1
7/7/2021	25	3	25_3_44384	Reward_Segregated	lemon	lemon	rose	7	train	lemon	Reward_Segregated	1	0	0	1
7/7/2021	25	3	25_3_44384	Reward_Segregated	lemon	lemon	rose	8	train	rose	Bundled	0	0	0	0
7/7/2021	25	3	25_3_44384	Reward_Segregated	lemon	lemon	rose	9	test							rose	lemon	Bundled	Reward_Segregated	Right	Right	1	1
7/7/2021	25	3	25_3_44384	Reward_Segregated	lemon	lemon	rose	10	test							rose	lemon	Bundled	Reward_Segregated	Right	Right	1	1
7/7/2021	25	3	25_3_44384	Reward_Segregated	lemon	lemon	rose	11	test							rose	lemon	Bundled	Reward_Segregated	Left	Left	0	0
7/7/2021	25	4	25_4_44384	Reward_Segregated	lemon	lemon	rose	0	pretraining	none	none
7/7/2021	25	4	25_4_44384	Reward_Segregated	lemon	lemon	rose	1	train	lemon	Reward_Segregated	12	2	3	17
7/7/2021	25	4	25_4_44384	Reward_Segregated	lemon	lemon	rose	2	train	rose	Bundled	11	3	8	22
7/7/2021	25	4	25_4_44384	Reward_Segregated	lemon	lemon	rose	3	train	lemon	Reward_Segregated	9	4	5	18
7/7/2021	25	4	25_4_44384	Reward_Segregated	lemon	lemon	rose	4	train	rose	Bundled	7	3	4	14
7/7/2021	25	4	25_4_44384	Reward_Segregated	lemon	lemon	rose	5	train	lemon	Reward_Segregated	7	3	1	11
7/7/2021	25	4	25_4_44384	Reward_Segregated	lemon	lemon	rose	6	train	rose	Bundled	1	2	1	4
7/7/2021	25	4	25_4_44384	Reward_Segregated	lemon	lemon	rose	7	train	lemon	Reward_Segregated	0	0	2	2
7/7/2021	25	4	25_4_44384	Reward_Segregated	lemon	lemon	rose	8	train	rose	Bundled	0	0	0	0
7/7/2021	25	4	25_4_44384	Reward_Segregated	lemon	lemon	rose	9	test							lemon	rose	Reward_Segregated	Bundled	Right	Right	0	0
7/7/2021	25	4	25_4_44384	Reward_Segregated	lemon	lemon	rose	10	test							lemon	rose	Reward_Segregated	Bundled	Left	Left	1	1
7/7/2021	25	4	25_4_44384	Reward_Segregated	lemon	lemon	rose	11	test							lemon	rose	Reward_Segregated	Bundled	Left	Left	1	1
7/9/2021	2	3	2_3_44386	Reward_Segregated	rose	rose	lemon	0	pretraining	none	none
7/9/2021	2	3	2_3_44386	Reward_Segregated	rose	rose	lemon	1	train	rose	Reward_Segregated	0	0	0	0
7/9/2021	2	3	2_3_44386	Reward_Segregated	rose	rose	lemon	2	train	lemon	Bundled	0	0	0	0
7/9/2021	2	3	2_3_44386	Reward_Segregated	rose	rose	lemon	3	train	rose	Reward_Segregated	1	1	3	5
7/9/2021	2	3	2_3_44386	Reward_Segregated	rose	rose	lemon	4	train	lemon	Bundled	0	0	1	1
7/9/2021	2	3	2_3_44386	Reward_Segregated	rose	rose	lemon	5	train	rose	Reward_Segregated	5	6	3	14
7/9/2021	2	3	2_3_44386	Reward_Segregated	rose	rose	lemon	6	train	lemon	Bundled	0	0	0	0
7/9/2021	2	3	2_3_44386	Reward_Segregated	rose	rose	lemon	7	train	rose	Reward_Segregated	0	0	0	0
7/9/2021	2	3	2_3_44386	Reward_Segregated	rose	rose	lemon	8	train	lemon	Bundled	0	0	0	0
7/9/2021	2	3	2_3_44386	Reward_Segregated	rose	rose	lemon	9	test							rose	lemon	Reward_Segregated	Bundled	Left	Left	1	1
7/9/2021	2	3	2_3_44386	Reward_Segregated	rose	rose	lemon	10	test							rose	lemon	Reward_Segregated	Bundled	Left	Left	1	1
7/9/2021	2	3	2_3_44386	Reward_Segregated	rose	rose	lemon	11	test							rose	lemon	Reward_Segregated	Bundled	Right	Right	0	0
7/9/2021	2	4	2_4_44386	Reward_Segregated	rose	rose	lemon	0	pretraining	none	none
7/9/2021	2	4	2_4_44386	Reward_Segregated	rose	rose	lemon	1	train	rose	Reward_Segregated	0	0	2	2
7/9/2021	2	4	2_4_44386	Reward_Segregated	rose	rose	lemon	2	train	lemon	Bundled	4	3	5	12
7/9/2021	2	4	2_4_44386	Reward_Segregated	rose	rose	lemon	3	train	rose	Reward_Segregated	7	16	9	32
7/9/2021	2	4	2_4_44386	Reward_Segregated	rose	rose	lemon	4	train	lemon	Bundled	3	6	4	13
7/9/2021	2	4	2_4_44386	Reward_Segregated	rose	rose	lemon	5	train	rose	Reward_Segregated	4	8	5	17
7/9/2021	2	4	2_4_44386	Reward_Segregated	rose	rose	lemon	6	train	lemon	Bundled	1	1	0	2
7/9/2021	2	4	2_4_44386	Reward_Segregated	rose	rose	lemon	7	train	rose	Reward_Segregated	7	3	0	10
7/9/2021	2	4	2_4_44386	Reward_Segregated	rose	rose	lemon	8	train	lemon	Bundled	1	0	0	1
7/9/2021	2	4	2_4_44386	Reward_Segregated	rose	rose	lemon	9	test							lemon	rose	Bundled	Reward_Segregated	Right	Right	1	1
7/9/2021	2	4	2_4_44386	Reward_Segregated	rose	rose	lemon	10	test							lemon	rose	Bundled	Reward_Segregated	Right	Right	1	1
7/9/2021	2	4	2_4_44386	Reward_Segregated	rose	rose	lemon	11	test							lemon	rose	Bundled	Reward_Segregated	Left	Left	0	0
7/13/2021	8	3	8_3_44390	Reward_Segregated	rose	rose	lemon	0	pretraining	none	none
7/13/2021	8	3	8_3_44390	Reward_Segregated	rose	rose	lemon	1	train	rose	Reward_Segregated	0	0	0	0
7/13/2021	8	3	8_3_44390	Reward_Segregated	rose	rose	lemon	2	train	lemon	Bundled	1	0	0	1
7/13/2021	8	3	8_3_44390	Reward_Segregated	rose	rose	lemon	3	train	rose	Reward_Segregated	1	0	1	2
7/13/2021	8	3	8_3_44390	Reward_Segregated	rose	rose	lemon	4	train	lemon	Bundled	0	0	0	0
7/13/2021	8	3	8_3_44390	Reward_Segregated	rose	rose	lemon	5	train	rose	Reward_Segregated	6	2	4	12
7/13/2021	8	3	8_3_44390	Reward_Segregated	rose	rose	lemon	6	train	lemon	Bundled	0	0	1	1
7/13/2021	8	3	8_3_44390	Reward_Segregated	rose	rose	lemon	7	train	rose	Reward_Segregated	10	7	5	22
7/13/2021	8	3	8_3_44390	Reward_Segregated	rose	rose	lemon	8	train	lemon	Bundled	2	4	5	11
7/13/2021	8	3	8_3_44390	Reward_Segregated	rose	rose	lemon	9	test							rose	lemon	Reward_Segregated	Bundled	Left	Left	1	1
7/13/2021	8	3	8_3_44390	Reward_Segregated	rose	rose	lemon	10	test							rose	lemon	Reward_Segregated	Bundled	Left	Left	1	1
7/13/2021	8	3	8_3_44390	Reward_Segregated	rose	rose	lemon	11	test							rose	lemon	Reward_Segregated	Bundled	Left	Left	1	1
7/13/2021	8	4	8_4_44390	Reward_Segregated	rose	rose	lemon	0	pretraining	none	none
7/13/2021	8	4	8_4_44390	Reward_Segregated	rose	rose	lemon	1	train	rose	Reward_Segregated	0	0	0	0
7/13/2021	8	4	8_4_44390	Reward_Segregated	rose	rose	lemon	2	train	lemon	Bundled	0	0	0	0
7/13/2021	8	4	8_4_44390	Reward_Segregated	rose	rose	lemon	3	train	rose	Reward_Segregated	0	0	0	0
7/13/2021	8	4	8_4_44390	Reward_Segregated	rose	rose	lemon	4	train	lemon	Bundled	0	0	0	0
7/13/2021	8	4	8_4_44390	Reward_Segregated	rose	rose	lemon	5	train	rose	Reward_Segregated	0	0	0	0
7/13/2021	8	4	8_4_44390	Reward_Segregated	rose	rose	lemon	6	train	lemon	Bundled	0	0	0	0
7/13/2021	8	4	8_4_44390	Reward_Segregated	rose	rose	lemon	7	train	rose	Reward_Segregated	0	0	0	0
7/13/2021	8	4	8_4_44390	Reward_Segregated	rose	rose	lemon	8	train	lemon	Bundled	0	0	0	0
7/13/2021	8	4	8_4_44390	Reward_Segregated	rose	rose	lemon	9	test							lemon	rose	Bundled	Reward_Segregated	Left	Left	0	0
7/13/2021	8	4	8_4_44390	Reward_Segregated	rose	rose	lemon	10	test							lemon	rose	Bundled	Reward_Segregated	Right	Right	1	1
7/13/2021	8	4	8_4_44390	Reward_Segregated	rose	rose	lemon	11	test							lemon	rose	Bundled	Reward_Segregated	Left	Left	0	0
7/14/2021	1	3	1_3_44391	Bundled	lemon	rose	lemon	0	pretraining	none	none
7/14/2021	1	3	1_3_44391	Bundled	lemon	rose	lemon	1	train	lemon	Bundled	10	0	0	10
7/14/2021	1	3	1_3_44391	Bundled	lemon	rose	lemon	2	train	rose	Reward_Segregated	0	0	2	2
7/14/2021	1	3	1_3_44391	Bundled	lemon	rose	lemon	3	train	lemon	Bundled	12	6	4	22
7/14/2021	1	3	1_3_44391	Bundled	lemon	rose	lemon	4	train	rose	Reward_Segregated	13	7	9	29
7/14/2021	1	3	1_3_44391	Bundled	lemon	rose	lemon	5	train	lemon	Bundled	12	10	7	29
7/14/2021	1	3	1_3_44391	Bundled	lemon	rose	lemon	6	train	rose	Reward_Segregated	10	1	2	13
7/14/2021	1	3	1_3_44391	Bundled	lemon	rose	lemon	7	train	lemon	Bundled	10	5	5	20
7/14/2021	1	3	1_3_44391	Bundled	lemon	rose	lemon	8	train	rose	Reward_Segregated	17	13	7	37
7/14/2021	1	3	1_3_44391	Bundled	lemon	rose	lemon	9	test							lemon	rose	Bundled	Reward_Segregated	Left	Left	0	0
7/14/2021	1	3	1_3_44391	Bundled	lemon	rose	lemon	10	test							lemon	rose	Bundled	Reward_Segregated	Right	Right	1	1
7/14/2021	1	3	1_3_44391	Bundled	lemon	rose	lemon	11	test							lemon	rose	Bundled	Reward_Segregated	Left	Right	0	1
7/14/2021	1	4	1_4_44391	Bundled	lemon	rose	lemon	0	pretraining	none	none
7/14/2021	1	4	1_4_44391	Bundled	lemon	rose	lemon	1	train	lemon	Bundled	0	0	1	1
7/14/2021	1	4	1_4_44391	Bundled	lemon	rose	lemon	2	train	rose	Reward_Segregated	0	0	0	0
7/14/2021	1	4	1_4_44391	Bundled	lemon	rose	lemon	3	train	lemon	Bundled	0	0	0	0
7/14/2021	1	4	1_4_44391	Bundled	lemon	rose	lemon	4	train	rose	Reward_Segregated	0	0	0	0
7/14/2021	1	4	1_4_44391	Bundled	lemon	rose	lemon	5	train	lemon	Bundled	3	1	0	4
7/14/2021	1	4	1_4_44391	Bundled	lemon	rose	lemon	6	train	rose	Reward_Segregated	0	1	0	1
7/14/2021	1	4	1_4_44391	Bundled	lemon	rose	lemon	7	train	lemon	Bundled	0	0	0	0
7/14/2021	1	4	1_4_44391	Bundled	lemon	rose	lemon	8	train	rose	Reward_Segregated	0	0	0	0
7/14/2021	1	4	1_4_44391	Bundled	lemon	rose	lemon	9	test							rose	lemon	Reward_Segregated	Bundled	Right	Right	0	0
7/14/2021	1	4	1_4_44391	Bundled	lemon	rose	lemon	10	test							rose	lemon	Reward_Segregated	Bundled	Right	Right	0	0
7/14/2021	1	4	1_4_44391	Bundled	lemon	rose	lemon	11	test							rose	lemon	Reward_Segregated	Bundled	Right	Left	0	1
