# Supplementary material for: Bundling and segregation affect pheromone deposition, but not choice, in an ant
Source: eLife. 2022 Nov 22;11:e79314. doi: 10.7554/eLife.79314 (PMC9681204; doi:10.7554/eLife.79314)
Supplement: Source data 1. — Raw data for the pilot and the three experiments. Metadata describing the columns of each csv file is included as a markdown. [file elife-79314-data1.zip › ESM1_data/cond2.csv]

Date	Colony	Ant_ID	Ant_ID_long	First_Treatment	First_Odour	Segregated_Odour	End_Segregated_Odour	Visit_number	Visit_type	Visit_Odour	Treatment	Pherom_back_1	Pherom_back_2	Pherom_back_3	All_Phero_Deposited	Left_Odour	Right_Odour	Associated_Tr._Left	Associated_Tr._Right	Initial_Choice	Final_Choice	Initial_Choice_Binomial	Final_Choice_Binomial	Note
5/28/2021	11	2	11_2_44344	All_Segregated	rose	rose	lemon	0	pretraining	none	none
5/28/2021	11	2	11_2_44344	All_Segregated	rose	rose	lemon	1	train	rose	All_Segregated	0	0	0	0
5/28/2021	11	2	11_2_44344	All_Segregated	rose	rose	lemon	2	train	lemon	Reward_Segregated	8	3	1	12
5/28/2021	11	2	11_2_44344	All_Segregated	rose	rose	lemon	3	train	rose	All_Segregated	2	2	3	7
5/28/2021	11	2	11_2_44344	All_Segregated	rose	rose	lemon	4	train	lemon	Reward_Segregated	2	3	4	9
5/28/2021	11	2	11_2_44344	All_Segregated	rose	rose	lemon	5	train	rose	All_Segregated	0	1	1	2
5/28/2021	11	2	11_2_44344	All_Segregated	rose	rose	lemon	6	train	lemon	Reward_Segregated	1	2	1	4
5/28/2021	11	2	11_2_44344	All_Segregated	rose	rose	lemon	7	train	rose	All_Segregated	0	0	1	1
5/28/2021	11	2	11_2_44344	All_Segregated	rose	rose	lemon	8	train	lemon	Reward_Segregated	7	6	4	17
5/28/2021	11	2	11_2_44344	All_Segregated	rose	rose	lemon	9	test							lemon	rose	Reward_Segregated	All_Segregated	Right	Left	0	1
5/28/2021	11	2	11_2_44344	All_Segregated	rose	rose	lemon	10	test							lemon	rose	Reward_Segregated	All_Segregated	Left	Left	1	1
5/28/2021	11	2	11_2_44344	All_Segregated	rose	rose	lemon	11	test							lemon	rose	Reward_Segregated	All_Segregated	Left	Left	1	1
5/31/2021	12	2	12_2_44347	All_Segregated	rose	rose	lemon	0	pretraining	none	none
5/31/2021	12	2	12_2_44347	All_Segregated	rose	rose	lemon	1	train	rose	All_Segregated	0	0	0	0
5/31/2021	12	2	12_2_44347	All_Segregated	rose	rose	lemon	2	train	lemon	Reward_Segregated	0	0	0	0
5/31/2021	12	2	12_2_44347	All_Segregated	rose	rose	lemon	3	train	rose	All_Segregated	0	0	0	0
5/31/2021	12	2	12_2_44347	All_Segregated	rose	rose	lemon	4	train	lemon	Reward_Segregated	1	0	0	1
5/31/2021	12	2	12_2_44347	All_Segregated	rose	rose	lemon	5	train	rose	All_Segregated	0	0	0	0
5/31/2021	12	2	12_2_44347	All_Segregated	rose	rose	lemon	6	train	lemon	Reward_Segregated	4	2	3	9
5/31/2021	12	2	12_2_44347	All_Segregated	rose	rose	lemon	7	train	rose	All_Segregated	0	0	0	0
5/31/2021	12	2	12_2_44347	All_Segregated	rose	rose	lemon	8	train	lemon	Reward_Segregated	8	2	0	10
5/31/2021	12	2	12_2_44347	All_Segregated	rose	rose	lemon	9	test							rose	lemon	All_Segregated	Reward_Segregated	Left	Left	0	0
5/31/2021	12	2	12_2_44347	All_Segregated	rose	rose	lemon	10	test							rose	lemon	All_Segregated	Reward_Segregated	Right	Right	1	1
5/31/2021	12	2	12_2_44347	All_Segregated	rose	rose	lemon	11	test							rose	lemon	All_Segregated	Reward_Segregated	Left	Left	0	0
6/1/2021	14	1	14_1_44348	Reward_Segregated	rose	lemon	rose	0	pretraining	none	none
6/1/2021	14	1	14_1_44348	Reward_Segregated	rose	lemon	rose	1	train	rose	Reward_Segregated	0	0	0	0
6/1/2021	14	1	14_1_44348	Reward_Segregated	rose	lemon	rose	2	train	lemon	All_Segregated	0	0	0	0
6/1/2021	14	1	14_1_44348	Reward_Segregated	rose	lemon	rose	3	train	rose	Reward_Segregated	0	3	0	3
6/1/2021	14	1	14_1_44348	Reward_Segregated	rose	lemon	rose	4	train	lemon	All_Segregated	2	5	2	9
6/1/2021	14	1	14_1_44348	Reward_Segregated	rose	lemon	rose	5	train	rose	Reward_Segregated	6	2	2	10
6/1/2021	14	1	14_1_44348	Reward_Segregated	rose	lemon	rose	6	train	lemon	All_Segregated	0	2	0	2
6/1/2021	14	1	14_1_44348	Reward_Segregated	rose	lemon	rose	7	train	rose	Reward_Segregated	10	7	3	20
6/1/2021	14	1	14_1_44348	Reward_Segregated	rose	lemon	rose	8	train	lemon	All_Segregated	3	6	1	10
6/1/2021	14	1	14_1_44348	Reward_Segregated	rose	lemon	rose	9	test							rose	lemon	Reward_Segregated	All_Segregated	Right	Left	0	1
6/1/2021	14	1	14_1_44348	Reward_Segregated	rose	lemon	rose	10	test							rose	lemon	Reward_Segregated	All_Segregated	Left	Left	1	1
6/1/2021	14	1	14_1_44348	Reward_Segregated	rose	lemon	rose	11	test							rose	lemon	Reward_Segregated	All_Segregated	Left	Left	1	1
6/1/2021	14	3	14_3_44348	All_Segregated	rose	lemon	rose	0	pretraining	none	none
6/1/2021	14	3	14_3_44348	All_Segregated	rose	lemon	rose	1	train	lemon	All_Segregated	0	0	0	0
6/1/2021	14	3	14_3_44348	All_Segregated	rose	lemon	rose	2	train	rose	Reward_Segregated	0	0	0	0
6/1/2021	14	3	14_3_44348	All_Segregated	rose	lemon	rose	3	train	lemon	All_Segregated	11	6	7	24
6/1/2021	14	3	14_3_44348	All_Segregated	rose	lemon	rose	4	train	rose	Reward_Segregated	4	6	7	17
6/1/2021	14	3	14_3_44348	All_Segregated	rose	lemon	rose	5	train	lemon	All_Segregated	16	11	3	30
6/1/2021	14	3	14_3_44348	All_Segregated	rose	lemon	rose	6	train	rose	Reward_Segregated	6	7	4	17
6/1/2021	14	3	14_3_44348	All_Segregated	rose	lemon	rose	7	train	lemon	All_Segregated	16	8	3	27
6/1/2021	14	3	14_3_44348	All_Segregated	rose	lemon	rose	8	train	rose	Reward_Segregated	4	5	4	13
6/1/2021	14	3	14_3_44348	All_Segregated	rose	lemon	rose	9	test							lemon	rose	All_Segregated	Reward_Segregated	Left	Right	0	1
6/1/2021	14	3	14_3_44348	All_Segregated	rose	lemon	rose	10	test							lemon	rose	All_Segregated	Reward_Segregated	Right	Right	1	1
6/1/2021	14	3	14_3_44348	All_Segregated	rose	lemon	rose	11	test							lemon	rose	All_Segregated	Reward_Segregated	Right	Right	1	1
6/2/2021	16	2	16_2_44349	All_Segregated	lemon	lemon	rose	0	pretraining	none	none
6/2/2021	16	2	16_2_44349	All_Segregated	lemon	lemon	rose	1	train	lemon	All_Segregated	2	0	0	2
6/2/2021	16	2	16_2_44349	All_Segregated	lemon	lemon	rose	2	train	rose	Reward_Segregated	7	4	6	17
6/2/2021	16	2	16_2_44349	All_Segregated	lemon	lemon	rose	3	train	lemon	All_Segregated	0	0	0	0
6/2/2021	16	2	16_2_44349	All_Segregated	lemon	lemon	rose	4	train	rose	Reward_Segregated	4	8	8	20
6/2/2021	16	2	16_2_44349	All_Segregated	lemon	lemon	rose	5	train	lemon	All_Segregated	0	8	10	18
6/2/2021	16	2	16_2_44349	All_Segregated	lemon	lemon	rose	6	train	rose	Reward_Segregated	0	0	2	2
6/2/2021	16	2	16_2_44349	All_Segregated	lemon	lemon	rose	7	train	lemon	All_Segregated	0	0	0	0
6/2/2021	16	2	16_2_44349	All_Segregated	lemon	lemon	rose	8	train	rose	Reward_Segregated	11	9	11	31
6/2/2021	16	2	16_2_44349	All_Segregated	lemon	lemon	rose	9	test							lemon	rose	All_Segregated	Reward_Segregated	Left	Left	0	0
6/2/2021	16	2	16_2_44349	All_Segregated	lemon	lemon	rose	10	test							lemon	rose	All_Segregated	Reward_Segregated	Left	Left	0	0
6/2/2021	16	2	16_2_44349	All_Segregated	lemon	lemon	rose	11	test							lemon	rose	All_Segregated	Reward_Segregated	Left	Left	0	0
6/4/2021	11	1	11_1_44351	All_Segregated	lemon	lemon	rose	0	pretraining	none	none
6/4/2021	11	1	11_1_44351	All_Segregated	lemon	lemon	rose	1	train	lemon	All_Segregated	0	0	0	0
6/4/2021	11	1	11_1_44351	All_Segregated	lemon	lemon	rose	2	train	rose	Reward_Segregated	0	0	0	0
6/4/2021	11	1	11_1_44351	All_Segregated	lemon	lemon	rose	3	train	lemon	All_Segregated	0	0	0	0
6/4/2021	11	1	11_1_44351	All_Segregated	lemon	lemon	rose	4	train	rose	Reward_Segregated	0	0	0	0
6/4/2021	11	1	11_1_44351	All_Segregated	lemon	lemon	rose	5	train	lemon	All_Segregated	0	0	0	0
6/4/2021	11	1	11_1_44351	All_Segregated	lemon	lemon	rose	6	train	rose	Reward_Segregated	0	0	0	0
6/4/2021	11	1	11_1_44351	All_Segregated	lemon	lemon	rose	7	train	lemon	All_Segregated	0	0	0	0
6/4/2021	11	1	11_1_44351	All_Segregated	lemon	lemon	rose	8	train	rose	Reward_Segregated	0	0	0	0
6/4/2021	11	1	11_1_44351	All_Segregated	lemon	lemon	rose	9	test							rose	lemon	Reward_Segregated	All_Segregated	Left	Left	1	1
6/4/2021	11	1	11_1_44351	All_Segregated	lemon	lemon	rose	10	test							rose	lemon	Reward_Segregated	All_Segregated	Left	Left	1	1
6/4/2021	11	1	11_1_44351	All_Segregated	lemon	lemon	rose	11	test							rose	lemon	Reward_Segregated	All_Segregated	Right	Right	0	0
6/7/2021	12	1	12_1_44354	Reward_Segregated	lemon	rose	lemon	0	pretraining	none	none
6/7/2021	12	1	12_1_44354	Reward_Segregated	lemon	rose	lemon	1	train	lemon	Reward_Segregated	0	0	0	0
6/7/2021	12	1	12_1_44354	Reward_Segregated	lemon	rose	lemon	2	train	rose	All_Segregated	1	1	0	2
6/7/2021	12	1	12_1_44354	Reward_Segregated	lemon	rose	lemon	3	train	lemon	Reward_Segregated	18	15	17	50
6/7/2021	12	1	12_1_44354	Reward_Segregated	lemon	rose	lemon	4	train	rose	All_Segregated	5	12	13	30
6/7/2021	12	1	12_1_44354	Reward_Segregated	lemon	rose	lemon	5	train	lemon	Reward_Segregated	17	22	25	64
6/7/2021	12	1	12_1_44354	Reward_Segregated	lemon	rose	lemon	6	train	rose	All_Segregated	9	13	14	36
6/7/2021	12	1	12_1_44354	Reward_Segregated	lemon	rose	lemon	7	train	lemon	Reward_Segregated	17	16	16	49
6/7/2021	12	1	12_1_44354	Reward_Segregated	lemon	rose	lemon	8	train	rose	All_Segregated	7	7	10	24
6/7/2021	12	1	12_1_44354	Reward_Segregated	lemon	rose	lemon	9	test							rose	lemon	All_Segregated	Reward_Segregated	Left	Left	0	0
6/7/2021	12	1	12_1_44354	Reward_Segregated	lemon	rose	lemon	10	test							rose	lemon	All_Segregated	Reward_Segregated	Left	Left	0	0
6/7/2021	12	1	12_1_44354	Reward_Segregated	lemon	rose	lemon	11	test							rose	lemon	All_Segregated	Reward_Segregated	Left	Left	0	0
6/7/2021	12	3	12_3_44354	Reward_Segregated	lemon	rose	lemon	0	pretraining	none	none
6/7/2021	12	3	12_3_44354	Reward_Segregated	lemon	rose	lemon	1	train	lemon	Reward_Segregated	1	0	0	1
6/7/2021	12	3	12_3_44354	Reward_Segregated	lemon	rose	lemon	2	train	rose	All_Segregated	0	0	0	0
6/7/2021	12	3	12_3_44354	Reward_Segregated	lemon	rose	lemon	3	train	lemon	Reward_Segregated	0	0	0	0
6/7/2021	12	3	12_3_44354	Reward_Segregated	lemon	rose	lemon	4	train	rose	All_Segregated	0	0	0	0
6/7/2021	12	3	12_3_44354	Reward_Segregated	lemon	rose	lemon	5	train	lemon	Reward_Segregated	0	0	0	0
6/7/2021	12	3	12_3_44354	Reward_Segregated	lemon	rose	lemon	6	train	rose	All_Segregated	2	0	0	2
6/7/2021	12	3	12_3_44354	Reward_Segregated	lemon	rose	lemon	7	train	lemon	Reward_Segregated	0	0	3	3
6/7/2021	12	3	12_3_44354	Reward_Segregated	lemon	rose	lemon	8	train	rose	All_Segregated	3	0	0	3
6/7/2021	12	3	12_3_44354	Reward_Segregated	lemon	rose	lemon	9	test							lemon	rose	Reward_Segregated	All_Segregated	Right	Right	0	0
6/7/2021	12	3	12_3_44354	Reward_Segregated	lemon	rose	lemon	10	test							lemon	rose	Reward_Segregated	All_Segregated	Left	Left	1	1
6/7/2021	12	3	12_3_44354	Reward_Segregated	lemon	rose	lemon	11	test							lemon	rose	Reward_Segregated	All_Segregated	Left	Left	1	1
6/8/2021	30	2	30_2_44355	All_Segregated	rose	rose	lemon	0	pretraining	none	none
6/8/2021	30	2	30_2_44355	All_Segregated	rose	rose	lemon	1	train	rose	All_Segregated	0	0	0	0
6/8/2021	30	2	30_2_44355	All_Segregated	rose	rose	lemon	2	train	lemon	Reward_Segregated	0	0	0	0
6/8/2021	30	2	30_2_44355	All_Segregated	rose	rose	lemon	3	train	rose	All_Segregated	0	0	0	0
6/8/2021	30	2	30_2_44355	All_Segregated	rose	rose	lemon	4	train	lemon	Reward_Segregated	0	0	0	0
6/8/2021	30	2	30_2_44355	All_Segregated	rose	rose	lemon	5	train	rose	All_Segregated	0	0	0	0
6/8/2021	30	2	30_2_44355	All_Segregated	rose	rose	lemon	6	train	lemon	Reward_Segregated	0	0	0	0
6/8/2021	30	2	30_2_44355	All_Segregated	rose	rose	lemon	7	train	rose	All_Segregated	0	0	0	0
6/8/2021	30	2	30_2_44355	All_Segregated	rose	rose	lemon	8	train	lemon	Reward_Segregated	0	3	5	8
6/8/2021	30	2	30_2_44355	All_Segregated	rose	rose	lemon	9	test							lemon	rose	Reward_Segregated	All_Segregated	Left	Left	1	1
6/8/2021	30	2	30_2_44355	All_Segregated	rose	rose	lemon	10	test							lemon	rose	Reward_Segregated	All_Segregated	Left	Left	1	1
6/8/2021	30	2	30_2_44355	All_Segregated	rose	rose	lemon	11	test							lemon	rose	Reward_Segregated	All_Segregated	Left	Left	1	1
6/9/2021	16	1	16_1_44356	All_Segregated	rose	rose	lemon	0	pretraining	none	none
6/9/2021	16	1	16_1_44356	All_Segregated	rose	rose	lemon	1	train	rose	All_Segregated	0	0	0	0
6/9/2021	16	1	16_1_44356	All_Segregated	rose	rose	lemon	2	train	lemon	Reward_Segregated	0	0	0	0
6/9/2021	16	1	16_1_44356	All_Segregated	rose	rose	lemon	3	train	rose	All_Segregated	0	0	0	0
6/9/2021	16	1	16_1_44356	All_Segregated	rose	rose	lemon	4	train	lemon	Reward_Segregated	5	2	0	7
6/9/2021	16	1	16_1_44356	All_Segregated	rose	rose	lemon	5	train	rose	All_Segregated	0	0	0	0
6/9/2021	16	1	16_1_44356	All_Segregated	rose	rose	lemon	6	train	lemon	Reward_Segregated	5	3	2	10
6/9/2021	16	1	16_1_44356	All_Segregated	rose	rose	lemon	7	train	rose	All_Segregated	0	0	0	0
6/9/2021	16	1	16_1_44356	All_Segregated	rose	rose	lemon	8	train	lemon	Reward_Segregated	0	0	0	0
6/9/2021	16	1	16_1_44356	All_Segregated	rose	rose	lemon	9	test							rose	lemon	All_Segregated	Reward_Segregated	Left	Left	0	0
6/9/2021	16	1	16_1_44356	All_Segregated	rose	rose	lemon	10	test							rose	lemon	All_Segregated	Reward_Segregated	Left	Left	0	0
6/9/2021	16	1	16_1_44356	All_Segregated	rose	rose	lemon	11	test							rose	lemon	All_Segregated	Reward_Segregated	Right	Right	1	1
6/9/2021	16	3	16_3_44356	Reward_Segregated	rose	lemon	rose	0	pretraining	none	none
6/9/2021	16	3	16_3_44356	Reward_Segregated	rose	lemon	rose	1	train	rose	Reward_Segregated	0	0	0	0
6/9/2021	16	3	16_3_44356	Reward_Segregated	rose	lemon	rose	2	train	lemon	All_Segregated	0	0	0	0
6/9/2021	16	3	16_3_44356	Reward_Segregated	rose	lemon	rose	3	train	rose	Reward_Segregated	18	11	5	34
6/9/2021	16	3	16_3_44356	Reward_Segregated	rose	lemon	rose	4	train	lemon	All_Segregated	0	0	0	0
6/9/2021	16	3	16_3_44356	Reward_Segregated	rose	lemon	rose	5	train	rose	Reward_Segregated	7	11	12	30
6/9/2021	16	3	16_3_44356	Reward_Segregated	rose	lemon	rose	6	train	lemon	All_Segregated	6	5	7	18
6/9/2021	16	3	16_3_44356	Reward_Segregated	rose	lemon	rose	7	train	rose	Reward_Segregated	4	8	13	25
6/9/2021	16	3	16_3_44356	Reward_Segregated	rose	lemon	rose	8	train	lemon	All_Segregated	3	8	11	22
6/9/2021	16	3	16_3_44356	Reward_Segregated	rose	lemon	rose	9	test							rose	lemon	Reward_Segregated	All_Segregated	Left	Left	1	1
6/9/2021	16	3	16_3_44356	Reward_Segregated	rose	lemon	rose	10	test							rose	lemon	Reward_Segregated	All_Segregated	Right	Right	0	0
6/9/2021	16	3	16_3_44356	Reward_Segregated	rose	lemon	rose	11	test							rose	lemon	Reward_Segregated	All_Segregated	Left	Left	1	1
6/14/2021	12	2	12_2_44361	Reward_Segregated	rose	lemon	rose	0	pretraining	none	none
6/14/2021	12	2	12_2_44361	Reward_Segregated	rose	lemon	rose	1	train	rose	Reward_Segregated	0	0	0	0
6/14/2021	12	2	12_2_44361	Reward_Segregated	rose	lemon	rose	2	train	lemon	All_Segregated	0	0	0	0
6/14/2021	12	2	12_2_44361	Reward_Segregated	rose	lemon	rose	3	train	rose	Reward_Segregated	4	13	5	22
6/14/2021	12	2	12_2_44361	Reward_Segregated	rose	lemon	rose	4	train	lemon	All_Segregated	6	3	10	19
6/14/2021	12	2	12_2_44361	Reward_Segregated	rose	lemon	rose	5	train	rose	Reward_Segregated	5	6	6	17
6/14/2021	12	2	12_2_44361	Reward_Segregated	rose	lemon	rose	6	train	lemon	All_Segregated	3	1	0	4
6/14/2021	12	2	12_2_44361	Reward_Segregated	rose	lemon	rose	7	train	rose	Reward_Segregated	7	6	4	17
6/14/2021	12	2	12_2_44361	Reward_Segregated	rose	lemon	rose	8	train	lemon	All_Segregated	1	3	6	10
6/14/2021	12	2	12_2_44361	Reward_Segregated	rose	lemon	rose	9	test							lemon	rose	All_Segregated	Reward_Segregated	Left	Right	0	1
6/14/2021	12	2	12_2_44361	Reward_Segregated	rose	lemon	rose	10	test							lemon	rose	All_Segregated	Reward_Segregated	Right	Right	1	1
6/14/2021	12	2	12_2_44361	Reward_Segregated	rose	lemon	rose	11	test							lemon	rose	All_Segregated	Reward_Segregated	Right	Right	1	1
6/15/2021	30	1	30_1_44362	All_Segregated	rose	rose	lemon	0	pretraining	none	none
6/15/2021	30	1	30_1_44362	All_Segregated	rose	rose	lemon	1	train	rose	All_Segregated	0	0	0	0
6/15/2021	30	1	30_1_44362	All_Segregated	rose	rose	lemon	2	train	lemon	Reward_Segregated	6	2	0	8
6/15/2021	30	1	30_1_44362	All_Segregated	rose	rose	lemon	3	train	rose	All_Segregated	0	0	0	0
6/15/2021	30	1	30_1_44362	All_Segregated	rose	rose	lemon	4	train	lemon	Reward_Segregated	1	1	0	2
6/15/2021	30	1	30_1_44362	All_Segregated	rose	rose	lemon	5	train	rose	All_Segregated	0	0	0	0
6/15/2021	30	1	30_1_44362	All_Segregated	rose	rose	lemon	6	train	lemon	Reward_Segregated	0	0	6	6
6/15/2021	30	1	30_1_44362	All_Segregated	rose	rose	lemon	7	train	rose	All_Segregated	0	0	0	0
6/15/2021	30	1	30_1_44362	All_Segregated	rose	rose	lemon	8	train	lemon	Reward_Segregated	0	0	3	3
6/15/2021	30	1	30_1_44362	All_Segregated	rose	rose	lemon	9	test							lemon	rose	Reward_Segregated	All_Segregated	Left	Left	1	1
6/15/2021	30	1	30_1_44362	All_Segregated	rose	rose	lemon	10	test							lemon	rose	Reward_Segregated	All_Segregated	Right	Left	0	1
6/15/2021	30	1	30_1_44362	All_Segregated	rose	rose	lemon	11	test							lemon	rose	Reward_Segregated	All_Segregated	Right	Right	0	0
6/16/2021	16	2	16_2_44363	All_Segregated	rose	rose	lemon	0	pretraining	none	none
6/16/2021	16	2	16_2_44363	All_Segregated	rose	rose	lemon	1	train	rose	All_Segregated	0	0	0	0
6/16/2021	16	2	16_2_44363	All_Segregated	rose	rose	lemon	2	train	lemon	Reward_Segregated	6	4	6	16
6/16/2021	16	2	16_2_44363	All_Segregated	rose	rose	lemon	3	train	rose	All_Segregated	0	0	0	0
6/16/2021	16	2	16_2_44363	All_Segregated	rose	rose	lemon	4	train	lemon	Reward_Segregated	3	8	3	14
6/16/2021	16	2	16_2_44363	All_Segregated	rose	rose	lemon	5	train	rose	All_Segregated	3	5	8	16
6/16/2021	16	2	16_2_44363	All_Segregated	rose	rose	lemon	6	train	lemon	Reward_Segregated	2	6	4	12
6/16/2021	16	2	16_2_44363	All_Segregated	rose	rose	lemon	7	train	rose	All_Segregated	0	0	7	7
6/16/2021	16	2	16_2_44363	All_Segregated	rose	rose	lemon	8	train	lemon	Reward_Segregated	0	1	0	1
6/16/2021	16	2	16_2_44363	All_Segregated	rose	rose	lemon	9	test							rose	lemon	All_Segregated	Reward_Segregated	Right	Right	1	1
6/16/2021	16	2	16_2_44363	All_Segregated	rose	rose	lemon	10	test							rose	lemon	All_Segregated	Reward_Segregated	Right	Left	1	0
6/16/2021	16	2	16_2_44363	All_Segregated	rose	rose	lemon	11	test							rose	lemon	All_Segregated	Reward_Segregated	Right	Right	1	1
6/18/2021	11	1	11_1_44365	Reward_Segregated	rose	lemon	rose	0	pretraining	none	none
6/18/2021	11	1	11_1_44365	Reward_Segregated	rose	lemon	rose	1	train	rose	Reward_Segregated	0	0	0	0
6/18/2021	11	1	11_1_44365	Reward_Segregated	rose	lemon	rose	2	train	lemon	All_Segregated	0	0	0	0
6/18/2021	11	1	11_1_44365	Reward_Segregated	rose	lemon	rose	3	train	rose	Reward_Segregated	1	0	6	7
6/18/2021	11	1	11_1_44365	Reward_Segregated	rose	lemon	rose	4	train	lemon	All_Segregated	0	0	4	4
6/18/2021	11	1	11_1_44365	Reward_Segregated	rose	lemon	rose	5	train	rose	Reward_Segregated	2	1	2	5
6/18/2021	11	1	11_1_44365	Reward_Segregated	rose	lemon	rose	6	train	lemon	All_Segregated	0	0	0	0
6/18/2021	11	1	11_1_44365	Reward_Segregated	rose	lemon	rose	7	train	rose	Reward_Segregated	0	0	4	4
6/18/2021	11	1	11_1_44365	Reward_Segregated	rose	lemon	rose	8	train	lemon	All_Segregated	0	0	4	4
6/18/2021	11	1	11_1_44365	Reward_Segregated	rose	lemon	rose	9	test							rose	lemon	Reward_Segregated	All_Segregated	Right	Right	0	0
6/18/2021	11	1	11_1_44365	Reward_Segregated	rose	lemon	rose	10	test							rose	lemon	Reward_Segregated	All_Segregated	Right	Right	0	0
6/18/2021	11	1	11_1_44365	Reward_Segregated	rose	lemon	rose	11	test							rose	lemon	Reward_Segregated	All_Segregated	Right	Right	0	0
6/18/2021	11	3	11_3_44365	Reward_Segregated	rose	lemon	rose	0	pretraining	none	none
6/18/2021	11	3	11_3_44365	Reward_Segregated	rose	lemon	rose	1	train	rose	Reward_Segregated	0	0	0	0
6/18/2021	11	3	11_3_44365	Reward_Segregated	rose	lemon	rose	2	train	lemon	All_Segregated	0	0	0	0
6/18/2021	11	3	11_3_44365	Reward_Segregated	rose	lemon	rose	3	train	rose	Reward_Segregated	0	0	0	0
6/18/2021	11	3	11_3_44365	Reward_Segregated	rose	lemon	rose	4	train	lemon	All_Segregated	0	0	0	0
6/18/2021	11	3	11_3_44365	Reward_Segregated	rose	lemon	rose	5	train	rose	Reward_Segregated	0	0	0	0
6/18/2021	11	3	11_3_44365	Reward_Segregated	rose	lemon	rose	6	train	lemon	All_Segregated	0	0	0	0
6/18/2021	11	3	11_3_44365	Reward_Segregated	rose	lemon	rose	7	train	rose	Reward_Segregated	0	0	0	0
6/18/2021	11	3	11_3_44365	Reward_Segregated	rose	lemon	rose	8	train	lemon	All_Segregated	0	0	0	0
6/18/2021	11	3	11_3_44365	Reward_Segregated	rose	lemon	rose	9	test							lemon	rose	All_Segregated	Reward_Segregated	Left	Left	0	0
6/18/2021	11	3	11_3_44365	Reward_Segregated	rose	lemon	rose	10	test							lemon	rose	All_Segregated	Reward_Segregated	Right	Right	1	1
6/18/2021	11	3	11_3_44365	Reward_Segregated	rose	lemon	rose	11	test							lemon	rose	All_Segregated	Reward_Segregated	Right	Right	1	1
6/21/2021	12	2	12_2_44368	All_Segregated	lemon	lemon	rose	0	pretraining	none	none
6/21/2021	12	2	12_2_44368	All_Segregated	lemon	lemon	rose	1	train	lemon	All_Segregated	0	0	0	0
6/21/2021	12	2	12_2_44368	All_Segregated	lemon	lemon	rose	2	train	rose	Reward_Segregated	0	0	0	0
6/21/2021	12	2	12_2_44368	All_Segregated	lemon	lemon	rose	3	train	lemon	All_Segregated	0	0	0	0
6/21/2021	12	2	12_2_44368	All_Segregated	lemon	lemon	rose	4	train	rose	Reward_Segregated	0	0	0	0
6/21/2021	12	2	12_2_44368	All_Segregated	lemon	lemon	rose	5	train	lemon	All_Segregated	0	0	0	0
6/21/2021	12	2	12_2_44368	All_Segregated	lemon	lemon	rose	6	train	rose	Reward_Segregated	0	0	0	0
6/21/2021	12	2	12_2_44368	All_Segregated	lemon	lemon	rose	7	train	lemon	All_Segregated	0	0	0	0
6/21/2021	12	2	12_2_44368	All_Segregated	lemon	lemon	rose	8	train	rose	Reward_Segregated	0	0	0	0
6/21/2021	12	2	12_2_44368	All_Segregated	lemon	lemon	rose	9	test							lemon	rose	All_Segregated	Reward_Segregated	Left	Left	0	0
6/21/2021	12	2	12_2_44368	All_Segregated	lemon	lemon	rose	10	test							lemon	rose	All_Segregated	Reward_Segregated	Left	Left	0	0
6/21/2021	12	2	12_2_44368	All_Segregated	lemon	lemon	rose	11	test							lemon	rose	All_Segregated	Reward_Segregated	Left	Right	0	1
6/22/2021	30	1	30_1_44369	All_Segregated	lemon	lemon	rose	0	pretraining	none	none
6/22/2021	30	1	30_1_44369	All_Segregated	lemon	lemon	rose	1	train	lemon	All_Segregated	0	0	0	0
6/22/2021	30	1	30_1_44369	All_Segregated	lemon	lemon	rose	2	train	rose	Reward_Segregated	8	3	1	12
6/22/2021	30	1	30_1_44369	All_Segregated	lemon	lemon	rose	3	train	lemon	All_Segregated	0	0	0	0
6/22/2021	30	1	30_1_44369	All_Segregated	lemon	lemon	rose	4	train	rose	Reward_Segregated	0	0	0	0
6/22/2021	30	1	30_1_44369	All_Segregated	lemon	lemon	rose	5	train	lemon	All_Segregated	0	0	0	0
6/22/2021	30	1	30_1_44369	All_Segregated	lemon	lemon	rose	6	train	rose	Reward_Segregated	0	0	0	0
6/22/2021	30	1	30_1_44369	All_Segregated	lemon	lemon	rose	7	train	lemon	All_Segregated	0	0	0	0
6/22/2021	30	1	30_1_44369	All_Segregated	lemon	lemon	rose	8	train	rose	Reward_Segregated	0	0	0	0
6/22/2021	30	1	30_1_44369	All_Segregated	lemon	lemon	rose	9	test							rose	lemon	Reward_Segregated	All_Segregated	Right	Right	0	0
6/22/2021	30	1	30_1_44369	All_Segregated	lemon	lemon	rose	10	test							rose	lemon	Reward_Segregated	All_Segregated	Left	Right	1	0
6/22/2021	30	1	30_1_44369	All_Segregated	lemon	lemon	rose	11	test							rose	lemon	Reward_Segregated	All_Segregated	Left	Left	1	1
6/22/2021	30	3	30_3_44369	Reward_Segregated	lemon	rose	lemon	0	pretraining	none	none
6/22/2021	30	3	30_3_44369	Reward_Segregated	lemon	rose	lemon	1	train	lemon	Reward_Segregated	0	0	0	0
6/22/2021	30	3	30_3_44369	Reward_Segregated	lemon	rose	lemon	2	train	rose	All_Segregated	0	0	0	0
6/22/2021	30	3	30_3_44369	Reward_Segregated	lemon	rose	lemon	3	train	lemon	Reward_Segregated	0	2	0	2
6/22/2021	30	3	30_3_44369	Reward_Segregated	lemon	rose	lemon	4	train	rose	All_Segregated	0	0	0	0
6/22/2021	30	3	30_3_44369	Reward_Segregated	lemon	rose	lemon	5	train	lemon	Reward_Segregated	2	4	7	13
6/22/2021	30	3	30_3_44369	Reward_Segregated	lemon	rose	lemon	6	train	rose	All_Segregated	0	1	0	1
6/22/2021	30	3	30_3_44369	Reward_Segregated	lemon	rose	lemon	7	train	lemon	Reward_Segregated	2	3	0	5
6/22/2021	30	3	30_3_44369	Reward_Segregated	lemon	rose	lemon	8	train	rose	All_Segregated	0	0	0	0
6/22/2021	30	3	30_3_44369	Reward_Segregated	lemon	rose	lemon	9	test							rose	lemon	All_Segregated	Reward_Segregated	Right	Right	1	1
6/22/2021	30	3	30_3_44369	Reward_Segregated	lemon	rose	lemon	10	test							rose	lemon	All_Segregated	Reward_Segregated	Right	Right	1	1
6/22/2021	30	3	30_3_44369	Reward_Segregated	lemon	rose	lemon	11	test							rose	lemon	All_Segregated	Reward_Segregated	Left	Left	0	0
6/23/2021	16	2	16_2_44370	Reward_Segregated	lemon	rose	lemon	0	pretraining	none	none
6/23/2021	16	2	16_2_44370	Reward_Segregated	lemon	rose	lemon	1	train	lemon	Reward_Segregated	1	0	2	3
6/23/2021	16	2	16_2_44370	Reward_Segregated	lemon	rose	lemon	2	train	rose	All_Segregated	0	0	0	0
6/23/2021	16	2	16_2_44370	Reward_Segregated	lemon	rose	lemon	3	train	lemon	Reward_Segregated	3	9	4	16
6/23/2021	16	2	16_2_44370	Reward_Segregated	lemon	rose	lemon	4	train	rose	All_Segregated	14	10	4	28
6/23/2021	16	2	16_2_44370	Reward_Segregated	lemon	rose	lemon	5	train	lemon	Reward_Segregated	6	11	5	22
6/23/2021	16	2	16_2_44370	Reward_Segregated	lemon	rose	lemon	6	train	rose	All_Segregated	5	6	2	13
6/23/2021	16	2	16_2_44370	Reward_Segregated	lemon	rose	lemon	7	train	lemon	Reward_Segregated	3	2	1	6
6/23/2021	16	2	16_2_44370	Reward_Segregated	lemon	rose	lemon	8	train	rose	All_Segregated	3	6	2	11
6/23/2021	16	2	16_2_44370	Reward_Segregated	lemon	rose	lemon	9	test							lemon	rose	Reward_Segregated	All_Segregated	Left	Right	1	0
6/23/2021	16	2	16_2_44370	Reward_Segregated	lemon	rose	lemon	10	test							lemon	rose	Reward_Segregated	All_Segregated	Right	Right	0	0
6/23/2021	16	2	16_2_44370	Reward_Segregated	lemon	rose	lemon	11	test							lemon	rose	Reward_Segregated	All_Segregated	Right	Right	0	0
6/23/2021	16	4	16_4_44370	All_Segregated	rose	rose	lemon	0	pretraining	none	none
6/23/2021	16	4	16_4_44370	All_Segregated	rose	rose	lemon	1	train	rose	All_Segregated	0	0	1	1
6/23/2021	16	4	16_4_44370	All_Segregated	rose	rose	lemon	2	train	lemon	Reward_Segregated	6	5	7	18
6/23/2021	16	4	16_4_44370	All_Segregated	rose	rose	lemon	3	train	rose	All_Segregated	0	9	8	17
6/23/2021	16	4	16_4_44370	All_Segregated	rose	rose	lemon	4	train	lemon	Reward_Segregated	7	9	5	21
6/23/2021	16	4	16_4_44370	All_Segregated	rose	rose	lemon	5	train	rose	All_Segregated	1	0	0	1
6/23/2021	16	4	16_4_44370	All_Segregated	rose	rose	lemon	6	train	lemon	Reward_Segregated	16	10	5	31
6/23/2021	16	4	16_4_44370	All_Segregated	rose	rose	lemon	7	train	rose	All_Segregated	0	5	4	9
6/23/2021	16	4	16_4_44370	All_Segregated	rose	rose	lemon	8	train	lemon	Reward_Segregated	7	8	2	17
6/23/2021	16	4	16_4_44370	All_Segregated	rose	rose	lemon	9	test							lemon	rose	Reward_Segregated	All_Segregated	Left	Left	1	1
6/23/2021	16	4	16_4_44370	All_Segregated	rose	rose	lemon	10	test							lemon	rose	Reward_Segregated	All_Segregated	Left	Left	1	1
6/23/2021	16	4	16_4_44370	All_Segregated	rose	rose	lemon	11	test							lemon	rose	Reward_Segregated	All_Segregated	Left	Left	1	1
6/25/2021	11	1	11_1_44372	All_Segregated	rose	rose	lemon	0	pretraining	none	none
6/25/2021	11	1	11_1_44372	All_Segregated	rose	rose	lemon	1	train	rose	All_Segregated	0	0	0	0
6/25/2021	11	1	11_1_44372	All_Segregated	rose	rose	lemon	2	train	lemon	Reward_Segregated	0	0	0	0
6/25/2021	11	1	11_1_44372	All_Segregated	rose	rose	lemon	3	train	rose	All_Segregated	0	5	4	9
6/25/2021	11	1	11_1_44372	All_Segregated	rose	rose	lemon	4	train	lemon	Reward_Segregated	0	1	1	2
6/25/2021	11	1	11_1_44372	All_Segregated	rose	rose	lemon	5	train	rose	All_Segregated	0	5	0	5
6/25/2021	11	1	11_1_44372	All_Segregated	rose	rose	lemon	6	train	lemon	Reward_Segregated	0	0	0	0
6/25/2021	11	1	11_1_44372	All_Segregated	rose	rose	lemon	7	train	rose	All_Segregated	0	0	0	0
6/25/2021	11	1	11_1_44372	All_Segregated	rose	rose	lemon	8	train	lemon	Reward_Segregated	0	0	0	0
6/25/2021	11	1	11_1_44372	All_Segregated	rose	rose	lemon	9	test							rose	lemon	All_Segregated	Reward_Segregated	Right	Right	1	1
6/25/2021	11	1	11_1_44372	All_Segregated	rose	rose	lemon	10	test							rose	lemon	All_Segregated	Reward_Segregated	Right	Right	1	1
6/25/2021	11	1	11_1_44372	All_Segregated	rose	rose	lemon	11	test							rose	lemon	All_Segregated	Reward_Segregated	Right	Right	1	1
6/25/2021	11	3	11_3_44372	Reward_Segregated	rose	lemon	rose	0	pretraining	none	none
6/25/2021	11	3	11_3_44372	Reward_Segregated	rose	lemon	rose	1	train	rose	Reward_Segregated	0	0	2	2
6/25/2021	11	3	11_3_44372	Reward_Segregated	rose	lemon	rose	2	train	lemon	All_Segregated	0	2	6	8
6/25/2021	11	3	11_3_44372	Reward_Segregated	rose	lemon	rose	3	train	rose	Reward_Segregated	7	3	2	12
6/25/2021	11	3	11_3_44372	Reward_Segregated	rose	lemon	rose	4	train	lemon	All_Segregated	2	0	8	10
6/25/2021	11	3	11_3_44372	Reward_Segregated	rose	lemon	rose	5	train	rose	Reward_Segregated	1	0	0	1
6/25/2021	11	3	11_3_44372	Reward_Segregated	rose	lemon	rose	6	train	lemon	All_Segregated	1	0	0	1
6/25/2021	11	3	11_3_44372	Reward_Segregated	rose	lemon	rose	7	train	rose	Reward_Segregated	0	2	2	4
6/25/2021	11	3	11_3_44372	Reward_Segregated	rose	lemon	rose	8	train	lemon	All_Segregated	0	0	0	0
6/25/2021	11	3	11_3_44372	Reward_Segregated	rose	lemon	rose	9	test							rose	lemon	Reward_Segregated	All_Segregated	Left	Left	1	1
6/25/2021	11	3	11_3_44372	Reward_Segregated	rose	lemon	rose	10	test							rose	lemon	Reward_Segregated	All_Segregated	Left	Left	1	1
6/25/2021	11	3	11_3_44372	Reward_Segregated	rose	lemon	rose	11	test							rose	lemon	Reward_Segregated	All_Segregated	Right	Left	0	1
6/28/2021	23	3	23_3_44375	Reward_Segregated	rose	lemon	rose	0	pretraining	none	none
6/28/2021	23	3	23_3_44375	Reward_Segregated	rose	lemon	rose	1	train	rose	Reward_Segregated	12	4	1	17
6/28/2021	23	3	23_3_44375	Reward_Segregated	rose	lemon	rose	2	train	lemon	All_Segregated	0	0	0	0
6/28/2021	23	3	23_3_44375	Reward_Segregated	rose	lemon	rose	3	train	rose	Reward_Segregated	20	9	1	30
6/28/2021	23	3	23_3_44375	Reward_Segregated	rose	lemon	rose	4	train	lemon	All_Segregated	7	2	0	9
6/28/2021	23	3	23_3_44375	Reward_Segregated	rose	lemon	rose	5	train	rose	Reward_Segregated	12	6	0	18
6/28/2021	23	3	23_3_44375	Reward_Segregated	rose	lemon	rose	6	train	lemon	All_Segregated	3	6	5	14
6/28/2021	23	3	23_3_44375	Reward_Segregated	rose	lemon	rose	7	train	rose	Reward_Segregated	13	10	9	32
6/28/2021	23	3	23_3_44375	Reward_Segregated	rose	lemon	rose	8	train	lemon	All_Segregated	18	12	5	35
6/28/2021	23	3	23_3_44375	Reward_Segregated	rose	lemon	rose	9	test							lemon	rose	All_Segregated	Reward_Segregated	Left	Left	0	0
6/28/2021	23	3	23_3_44375	Reward_Segregated	rose	lemon	rose	10	test							lemon	rose	All_Segregated	Reward_Segregated	Left	Left	0	0
6/28/2021	23	3	23_3_44375	Reward_Segregated	rose	lemon	rose	11	test							lemon	rose	All_Segregated	Reward_Segregated	Right	Right	1	1
6/28/2021	23	4	23_4_44375	Reward_Segregated	lemon	rose	lemon	0	pretraining	none	none
6/28/2021	23	4	23_4_44375	Reward_Segregated	lemon	rose	lemon	1	train	lemon	Reward_Segregated	8	1	2	11
6/28/2021	23	4	23_4_44375	Reward_Segregated	lemon	rose	lemon	2	train	rose	All_Segregated	1	0	2	3
6/28/2021	23	4	23_4_44375	Reward_Segregated	lemon	rose	lemon	3	train	lemon	Reward_Segregated	12	9	5	26
6/28/2021	23	4	23_4_44375	Reward_Segregated	lemon	rose	lemon	4	train	rose	All_Segregated	0	0	0	0
6/28/2021	23	4	23_4_44375	Reward_Segregated	lemon	rose	lemon	5	train	lemon	Reward_Segregated	0	3	0	3
6/28/2021	23	4	23_4_44375	Reward_Segregated	lemon	rose	lemon	6	train	rose	All_Segregated	1	0	0	1
6/28/2021	23	4	23_4_44375	Reward_Segregated	lemon	rose	lemon	7	train	lemon	Reward_Segregated	16	8	5	29
6/28/2021	23	4	23_4_44375	Reward_Segregated	lemon	rose	lemon	8	train	rose	All_Segregated	0	0	0	0
6/28/2021	23	4	23_4_44375	Reward_Segregated	lemon	rose	lemon	9	test							rose	lemon	All_Segregated	Reward_Segregated	Left	Left	0	0
6/28/2021	23	4	23_4_44375	Reward_Segregated	lemon	rose	lemon	10	test							rose	lemon	All_Segregated	Reward_Segregated	Right	Right	1	1
6/28/2021	23	4	23_4_44375	Reward_Segregated	lemon	rose	lemon	11	test							rose	lemon	All_Segregated	Reward_Segregated	Left	Left	0	0
6/28/2021	23	5	23_5_44375	Reward_Segregated	lemon	rose	lemon	0	pretraining	none	none
6/28/2021	23	5	23_5_44375	Reward_Segregated	lemon	rose	lemon	1	train	lemon	Reward_Segregated	0	0	1	1
6/28/2021	23	5	23_5_44375	Reward_Segregated	lemon	rose	lemon	2	train	rose	All_Segregated	1	8	4	13
6/28/2021	23	5	23_5_44375	Reward_Segregated	lemon	rose	lemon	3	train	lemon	Reward_Segregated	9	6	4	19
6/28/2021	23	5	23_5_44375	Reward_Segregated	lemon	rose	lemon	4	train	rose	All_Segregated	1	2	6	9
6/28/2021	23	5	23_5_44375	Reward_Segregated	lemon	rose	lemon	5	train	lemon	Reward_Segregated	14	13	8	35
6/28/2021	23	5	23_5_44375	Reward_Segregated	lemon	rose	lemon	6	train	rose	All_Segregated	4	11	6	21
6/28/2021	23	5	23_5_44375	Reward_Segregated	lemon	rose	lemon	7	train	lemon	Reward_Segregated	13	15	7	35
6/28/2021	23	5	23_5_44375	Reward_Segregated	lemon	rose	lemon	8	train	rose	All_Segregated	0	3	4	7
6/28/2021	23	5	23_5_44375	Reward_Segregated	lemon	rose	lemon	9	test							lemon	rose	Reward_Segregated	All_Segregated	Left	Left	1	1
6/28/2021	23	5	23_5_44375	Reward_Segregated	lemon	rose	lemon	10	test							lemon	rose	Reward_Segregated	All_Segregated	Right	Right	0	0
6/28/2021	23	5	23_5_44375	Reward_Segregated	lemon	rose	lemon	11	test							lemon	rose	Reward_Segregated	All_Segregated	Left	Left	1	1
7/2/2021	2	1	2_1_44379	All_Segregated	lemon	lemon	rose	0	pretraining	none	none
7/2/2021	2	1	2_1_44379	All_Segregated	lemon	lemon	rose	1	train	lemon	All_Segregated	0	0	0	0
7/2/2021	2	1	2_1_44379	All_Segregated	lemon	lemon	rose	2	train	rose	Reward_Segregated	4	1	0	5
7/2/2021	2	1	2_1_44379	All_Segregated	lemon	lemon	rose	3	train	lemon	All_Segregated	0	3	5	8
7/2/2021	2	1	2_1_44379	All_Segregated	lemon	lemon	rose	4	train	rose	Reward_Segregated	3	8	3	14
7/2/2021	2	1	2_1_44379	All_Segregated	lemon	lemon	rose	5	train	lemon	All_Segregated	4	11	3	18
7/2/2021	2	1	2_1_44379	All_Segregated	lemon	lemon	rose	6	train	rose	Reward_Segregated	1	1	0	2
7/2/2021	2	1	2_1_44379	All_Segregated	lemon	lemon	rose	7	train	lemon	All_Segregated	0	1	2	3
7/2/2021	2	1	2_1_44379	All_Segregated	lemon	lemon	rose	8	train	rose	Reward_Segregated	2	0	0	2
7/2/2021	2	1	2_1_44379	All_Segregated	lemon	lemon	rose	9	test							lemon	rose	Reward_Segregated	All_Segregated	Left	Right	1	0
7/2/2021	2	1	2_1_44379	All_Segregated	lemon	lemon	rose	10	test							lemon	rose	Reward_Segregated	All_Segregated	Left	Left	1	1
7/2/2021	2	1	2_1_44379	All_Segregated	lemon	lemon	rose	11	test							lemon	rose	Reward_Segregated	All_Segregated	Left	Left	1	1
7/2/2021	2	3	2_3_44379	All_Segregated	lemon	lemon	rose	0	pretraining	none	none
7/2/2021	2	3	2_3_44379	All_Segregated	lemon	lemon	rose	1	train	lemon	All_Segregated	0	0	0	0
7/2/2021	2	3	2_3_44379	All_Segregated	lemon	lemon	rose	2	train	rose	Reward_Segregated	0	0	1	1
7/2/2021	2	3	2_3_44379	All_Segregated	lemon	lemon	rose	3	train	lemon	All_Segregated	0	0	0	0
7/2/2021	2	3	2_3_44379	All_Segregated	lemon	lemon	rose	4	train	rose	Reward_Segregated	0	0	0	0
7/2/2021	2	3	2_3_44379	All_Segregated	lemon	lemon	rose	5	train	lemon	All_Segregated	0	0	0	0
7/2/2021	2	3	2_3_44379	All_Segregated	lemon	lemon	rose	6	train	rose	Reward_Segregated	0	0	0	0
7/2/2021	2	3	2_3_44379	All_Segregated	lemon	lemon	rose	7	train	lemon	All_Segregated	0	0	0	0
7/2/2021	2	3	2_3_44379	All_Segregated	lemon	lemon	rose	8	train	rose	Reward_Segregated	0	0	0	0
7/2/2021	2	3	2_3_44379	All_Segregated	lemon	lemon	rose	9	test							rose	lemon	Reward_Segregated	All_Segregated	Left	Left	1	1
7/2/2021	2	3	2_3_44379	All_Segregated	lemon	lemon	rose	10	test							rose	lemon	Reward_Segregated	All_Segregated	Right	Right	0	0
7/2/2021	2	3	2_3_44379	All_Segregated	lemon	lemon	rose	11	test							rose	lemon	Reward_Segregated	All_Segregated	Right	Right	0	0
7/5/2021	23	1	23_1_44382	All_Segregated	lemon	lemon	rose	0	pretraining	none	none
7/5/2021	23	1	23_1_44382	All_Segregated	lemon	lemon	rose	1	train	lemon	All_Segregated	8	5	4	17
7/5/2021	23	1	23_1_44382	All_Segregated	lemon	lemon	rose	2	train	rose	Reward_Segregated	5	6	1	12
7/5/2021	23	1	23_1_44382	All_Segregated	lemon	lemon	rose	3	train	lemon	All_Segregated	3	4	1	8
7/5/2021	23	1	23_1_44382	All_Segregated	lemon	lemon	rose	4	train	rose	Reward_Segregated	9	8	4	21
7/5/2021	23	1	23_1_44382	All_Segregated	lemon	lemon	rose	5	train	lemon	All_Segregated	8	3	3	14
7/5/2021	23	1	23_1_44382	All_Segregated	lemon	lemon	rose	6	train	rose	Reward_Segregated	6	6	3	15
7/5/2021	23	1	23_1_44382	All_Segregated	lemon	lemon	rose	7	train	lemon	All_Segregated	3	7	1	11
7/5/2021	23	1	23_1_44382	All_Segregated	lemon	lemon	rose	8	train	rose	Reward_Segregated	10	7	4	21
7/5/2021	23	1	23_1_44382	All_Segregated	lemon	lemon	rose	9	test							lemon	rose	All_Segregated	Reward_Segregated	Right	Right	1	1
7/5/2021	23	1	23_1_44382	All_Segregated	lemon	lemon	rose	10	test							lemon	rose	All_Segregated	Reward_Segregated	Left	Left	0	0
7/5/2021	23	1	23_1_44382	All_Segregated	lemon	lemon	rose	11	test							lemon	rose	All_Segregated	Reward_Segregated	Left	Left	0	0
7/5/2021	23	2	23_2_44382	All_Segregated	lemon	lemon	rose	0	pretraining	none	none
7/5/2021	23	2	23_2_44382	All_Segregated	lemon	lemon	rose	1	train	lemon	All_Segregated	0	0	1	1
7/5/2021	23	2	23_2_44382	All_Segregated	lemon	lemon	rose	2	train	rose	Reward_Segregated	1	0	0	1
7/5/2021	23	2	23_2_44382	All_Segregated	lemon	lemon	rose	3	train	lemon	All_Segregated	14	6	4	24
7/5/2021	23	2	23_2_44382	All_Segregated	lemon	lemon	rose	4	train	rose	Reward_Segregated	0	0	0	0
7/5/2021	23	2	23_2_44382	All_Segregated	lemon	lemon	rose	5	train	lemon	All_Segregated	5	4	1	10
7/5/2021	23	2	23_2_44382	All_Segregated	lemon	lemon	rose	6	train	rose	Reward_Segregated	3	4	5	12
7/5/2021	23	2	23_2_44382	All_Segregated	lemon	lemon	rose	7	train	lemon	All_Segregated	4	3	0	7
7/5/2021	23	2	23_2_44382	All_Segregated	lemon	lemon	rose	8	train	rose	Reward_Segregated	4	4	6	14
7/5/2021	23	2	23_2_44382	All_Segregated	lemon	lemon	rose	9	test							rose	lemon	Reward_Segregated	All_Segregated	Left	Left	1	1
7/5/2021	23	2	23_2_44382	All_Segregated	lemon	lemon	rose	10	test							rose	lemon	Reward_Segregated	All_Segregated	Left	Left	1	1
7/5/2021	23	2	23_2_44382	All_Segregated	lemon	lemon	rose	11	test							rose	lemon	Reward_Segregated	All_Segregated	Right	Right	0	0
7/6/2021	16	1	16_1_44383	Reward_Segregated	lemon	rose	lemon	0	pretraining	none	none
7/6/2021	16	1	16_1_44383	Reward_Segregated	lemon	rose	lemon	1	train	lemon	Reward_Segregated	15	0	3	18
7/6/2021	16	1	16_1_44383	Reward_Segregated	lemon	rose	lemon	2	train	rose	All_Segregated	5	2	3	10
7/6/2021	16	1	16_1_44383	Reward_Segregated	lemon	rose	lemon	3	train	lemon	Reward_Segregated	17	15	12	44
7/6/2021	16	1	16_1_44383	Reward_Segregated	lemon	rose	lemon	4	train	rose	All_Segregated	5	7	8	20
7/6/2021	16	1	16_1_44383	Reward_Segregated	lemon	rose	lemon	5	train	lemon	Reward_Segregated	25	21	15	61
7/6/2021	16	1	16_1_44383	Reward_Segregated	lemon	rose	lemon	6	train	rose	All_Segregated	0	4	10	14
7/6/2021	16	1	16_1_44383	Reward_Segregated	lemon	rose	lemon	7	train	lemon	Reward_Segregated	25	26	20	71
7/6/2021	16	1	16_1_44383	Reward_Segregated	lemon	rose	lemon	8	train	rose	All_Segregated	0	0	7	7
7/6/2021	16	1	16_1_44383	Reward_Segregated	lemon	rose	lemon	9	test							rose	lemon	All_Segregated	Reward_Segregated	Right	Right	1	1
7/6/2021	16	1	16_1_44383	Reward_Segregated	lemon	rose	lemon	10	test							rose	lemon	All_Segregated	Reward_Segregated	Right	Right	1	1
7/6/2021	16	1	16_1_44383	Reward_Segregated	lemon	rose	lemon	11	test							rose	lemon	All_Segregated	Reward_Segregated	Left	Left	0	0
7/6/2021	32	1	32_1_44383	Reward_Segregated	lemon	rose	lemon	0	pretraining	none	none
7/6/2021	32	1	32_1_44383	Reward_Segregated	lemon	rose	lemon	1	train	lemon	Reward_Segregated	12	0	0	12
7/6/2021	32	1	32_1_44383	Reward_Segregated	lemon	rose	lemon	2	train	rose	All_Segregated	11	6	4	21
7/6/2021	32	1	32_1_44383	Reward_Segregated	lemon	rose	lemon	3	train	lemon	Reward_Segregated	18	14	9	41
7/6/2021	32	1	32_1_44383	Reward_Segregated	lemon	rose	lemon	4	train	rose	All_Segregated	23	9	8	40
7/6/2021	32	1	32_1_44383	Reward_Segregated	lemon	rose	lemon	5	train	lemon	Reward_Segregated	27	19	18	64
7/6/2021	32	1	32_1_44383	Reward_Segregated	lemon	rose	lemon	6	train	rose	All_Segregated	19	13	12	44
7/6/2021	32	1	32_1_44383	Reward_Segregated	lemon	rose	lemon	7	train	lemon	Reward_Segregated	19	17	16	52
7/6/2021	32	1	32_1_44383	Reward_Segregated	lemon	rose	lemon	8	train	rose	All_Segregated	12	9	11	32
7/6/2021	32	1	32_1_44383	Reward_Segregated	lemon	rose	lemon	9	test							lemon	rose	Reward_Segregated	All_Segregated	Right	Right	0	0
7/6/2021	32	1	32_1_44383	Reward_Segregated	lemon	rose	lemon	10	test							lemon	rose	Reward_Segregated	All_Segregated	Left	Left	1	1
7/6/2021	32	1	32_1_44383	Reward_Segregated	lemon	rose	lemon	11	test							lemon	rose	Reward_Segregated	All_Segregated	Right	Right	0	0
7/7/2021	25	1	25_1_44384	All_Segregated	rose	rose	lemon	0	pretraining	none	none
7/7/2021	25	1	25_1_44384	All_Segregated	rose	rose	lemon	1	train	rose	All_Segregated	0	0	1	1
7/7/2021	25	1	25_1_44384	All_Segregated	rose	rose	lemon	2	train	lemon	Reward_Segregated	0	0	0	0
7/7/2021	25	1	25_1_44384	All_Segregated	rose	rose	lemon	3	train	rose	All_Segregated	6	8	9	23
7/7/2021	25	1	25_1_44384	All_Segregated	rose	rose	lemon	4	train	lemon	Reward_Segregated	4	10	9	23
7/7/2021	25	1	25_1_44384	All_Segregated	rose	rose	lemon	5	train	rose	All_Segregated	6	9	4	19
7/7/2021	25	1	25_1_44384	All_Segregated	rose	rose	lemon	6	train	lemon	Reward_Segregated	0	0	0	0
7/7/2021	25	1	25_1_44384	All_Segregated	rose	rose	lemon	7	train	rose	All_Segregated	1	2	6	9
7/7/2021	25	1	25_1_44384	All_Segregated	rose	rose	lemon	8	train	lemon	Reward_Segregated	1	0	3	4
7/7/2021	25	1	25_1_44384	All_Segregated	rose	rose	lemon	9	test							lemon	rose	Reward_Segregated	All_Segregated	Left	Left	1	1
7/7/2021	25	1	25_1_44384	All_Segregated	rose	rose	lemon	10	test							lemon	rose	Reward_Segregated	All_Segregated	Right	Right	0	0
7/7/2021	25	1	25_1_44384	All_Segregated	rose	rose	lemon	11	test							lemon	rose	Reward_Segregated	All_Segregated	Right	Right	0	0
7/7/2021	25	2	25_2_44384	All_Segregated	rose	rose	lemon	0	pretraining	none	none
7/7/2021	25	2	25_2_44384	All_Segregated	rose	rose	lemon	1	train	rose	All_Segregated	0	0	0	0
7/7/2021	25	2	25_2_44384	All_Segregated	rose	rose	lemon	2	train	lemon	Reward_Segregated	0	0	0	0
7/7/2021	25	2	25_2_44384	All_Segregated	rose	rose	lemon	3	train	rose	All_Segregated	0	0	0	0
7/7/2021	25	2	25_2_44384	All_Segregated	rose	rose	lemon	4	train	lemon	Reward_Segregated	0	0	0	0
7/7/2021	25	2	25_2_44384	All_Segregated	rose	rose	lemon	5	train	rose	All_Segregated	0	0	2	2
7/7/2021	25	2	25_2_44384	All_Segregated	rose	rose	lemon	6	train	lemon	Reward_Segregated	0	0	0	0
7/7/2021	25	2	25_2_44384	All_Segregated	rose	rose	lemon	7	train	rose	All_Segregated	0	0	0	0
7/7/2021	25	2	25_2_44384	All_Segregated	rose	rose	lemon	8	train	lemon	Reward_Segregated	0	0	0	0
7/7/2021	25	2	25_2_44384	All_Segregated	rose	rose	lemon	9	test							rose	lemon	All_Segregated	Reward_Segregated	Left	Left	0	0
7/7/2021	25	2	25_2_44384	All_Segregated	rose	rose	lemon	10	test							rose	lemon	All_Segregated	Reward_Segregated	Left	Left	0	0
7/7/2021	25	2	25_2_44384	All_Segregated	rose	rose	lemon	11	test							rose	lemon	All_Segregated	Reward_Segregated	Left	Left	0	0
7/9/2021	2	1	2_1_44386	Reward_Segregated	rose	lemon	rose	0	pretraining	none	none
7/9/2021	2	1	2_1_44386	Reward_Segregated	rose	lemon	rose	1	train	rose	Reward_Segregated	0	0	0	0
7/9/2021	2	1	2_1_44386	Reward_Segregated	rose	lemon	rose	2	train	lemon	All_Segregated	4	6	1	11
7/9/2021	2	1	2_1_44386	Reward_Segregated	rose	lemon	rose	3	train	rose	Reward_Segregated	6	4	2	12
7/9/2021	2	1	2_1_44386	Reward_Segregated	rose	lemon	rose	4	train	lemon	All_Segregated	3	1	1	5
7/9/2021	2	1	2_1_44386	Reward_Segregated	rose	lemon	rose	5	train	rose	Reward_Segregated	0	0	0	0
7/9/2021	2	1	2_1_44386	Reward_Segregated	rose	lemon	rose	6	train	lemon	All_Segregated	1	1	4	6
7/9/2021	2	1	2_1_44386	Reward_Segregated	rose	lemon	rose	7	train	rose	Reward_Segregated	5	11	4	20
7/9/2021	2	1	2_1_44386	Reward_Segregated	rose	lemon	rose	8	train	lemon	All_Segregated	0	0	1	1
7/9/2021	2	1	2_1_44386	Reward_Segregated	rose	lemon	rose	9	test							rose	lemon	Reward_Segregated	All_Segregated	Right	Right	0	0
7/9/2021	2	1	2_1_44386	Reward_Segregated	rose	lemon	rose	10	test							rose	lemon	Reward_Segregated	All_Segregated	Right	Right	0	0
7/9/2021	2	1	2_1_44386	Reward_Segregated	rose	lemon	rose	11	test							rose	lemon	Reward_Segregated	All_Segregated	Left	Left	1	1
7/9/2021	2	2	2_2_44386	Reward_Segregated	rose	lemon	rose	0	pretraining	none	none
7/9/2021	2	2	2_2_44386	Reward_Segregated	rose	lemon	rose	1	train	rose	Reward_Segregated	0	0	0	0
7/9/2021	2	2	2_2_44386	Reward_Segregated	rose	lemon	rose	2	train	lemon	All_Segregated	0	0	0	0
7/9/2021	2	2	2_2_44386	Reward_Segregated	rose	lemon	rose	3	train	rose	Reward_Segregated	4	0	0	4
7/9/2021	2	2	2_2_44386	Reward_Segregated	rose	lemon	rose	4	train	lemon	All_Segregated	0	0	0	0
7/9/2021	2	2	2_2_44386	Reward_Segregated	rose	lemon	rose	5	train	rose	Reward_Segregated	3	2	2	7
7/9/2021	2	2	2_2_44386	Reward_Segregated	rose	lemon	rose	6	train	lemon	All_Segregated	0	0	0	0
7/9/2021	2	2	2_2_44386	Reward_Segregated	rose	lemon	rose	7	train	rose	Reward_Segregated	0	0	0	0
7/9/2021	2	2	2_2_44386	Reward_Segregated	rose	lemon	rose	8	train	lemon	All_Segregated	0	0	0	0
7/9/2021	2	2	2_2_44386	Reward_Segregated	rose	lemon	rose	9	test							lemon	rose	All_Segregated	Reward_Segregated	Right	Right	1	1
7/9/2021	2	2	2_2_44386	Reward_Segregated	rose	lemon	rose	10	test							lemon	rose	All_Segregated	Reward_Segregated	Left	Left	0	0
7/9/2021	2	2	2_2_44386	Reward_Segregated	rose	lemon	rose	11	test							lemon	rose	All_Segregated	Reward_Segregated	Left	Left	0	0
7/13/2021	8	5	8_5_44390	All_Segregated	lemon	lemon	rose	0	pretraining	none	none
7/13/2021	8	5	8_5_44390	All_Segregated	lemon	lemon	rose	1	train	lemon	All_Segregated	0	0	0	0
7/13/2021	8	5	8_5_44390	All_Segregated	lemon	lemon	rose	2	train	rose	Reward_Segregated	0	1	0	1
7/13/2021	8	5	8_5_44390	All_Segregated	lemon	lemon	rose	3	train	lemon	All_Segregated	5	5	5	15
7/13/2021	8	5	8_5_44390	All_Segregated	lemon	lemon	rose	4	train	rose	Reward_Segregated	10	6	2	18
7/13/2021	8	5	8_5_44390	All_Segregated	lemon	lemon	rose	5	train	lemon	All_Segregated	0	2	0	2
7/13/2021	8	5	8_5_44390	All_Segregated	lemon	lemon	rose	6	train	rose	Reward_Segregated	8	2	2	12
7/13/2021	8	5	8_5_44390	All_Segregated	lemon	lemon	rose	7	train	lemon	All_Segregated	1	2	2	5
7/13/2021	8	5	8_5_44390	All_Segregated	lemon	lemon	rose	8	train	rose	Reward_Segregated	5	5	4	14
7/13/2021	8	5	8_5_44390	All_Segregated	lemon	lemon	rose	9	test							lemon	rose	All_Segregated	Reward_Segregated	Right	Right	1	1
7/13/2021	8	5	8_5_44390	All_Segregated	lemon	lemon	rose	10	test							lemon	rose	All_Segregated	Reward_Segregated	Right	Right	1	1
7/13/2021	8	5	8_5_44390	All_Segregated	lemon	lemon	rose	11	test							lemon	rose	All_Segregated	Reward_Segregated	Left	Left	0	0
7/14/2021	8	1	8_1_44391	All_Segregated	lemon	lemon	rose	0	pretraining	none	none
7/14/2021	8	1	8_1_44391	All_Segregated	lemon	lemon	rose	1	train	lemon	All_Segregated	5	0	2	7
7/14/2021	8	1	8_1_44391	All_Segregated	lemon	lemon	rose	2	train	rose	Reward_Segregated	24	15	5	44
7/14/2021	8	1	8_1_44391	All_Segregated	lemon	lemon	rose	3	train	lemon	All_Segregated	4	4	7	15
7/14/2021	8	1	8_1_44391	All_Segregated	lemon	lemon	rose	4	train	rose	Reward_Segregated	11	4	1	16
7/14/2021	8	1	8_1_44391	All_Segregated	lemon	lemon	rose	5	train	lemon	All_Segregated	1	0	1	2
7/14/2021	8	1	8_1_44391	All_Segregated	lemon	lemon	rose	6	train	rose	Reward_Segregated	7	1	0	8
7/14/2021	8	1	8_1_44391	All_Segregated	lemon	lemon	rose	7	train	lemon	All_Segregated	2	3	4	9
7/14/2021	8	1	8_1_44391	All_Segregated	lemon	lemon	rose	8	train	rose	Reward_Segregated	3	3	0	6
7/14/2021	8	1	8_1_44391	All_Segregated	lemon	lemon	rose	9	test							rose	lemon	Reward_Segregated	All_Segregated	Right	Right	0	0
7/14/2021	8	1	8_1_44391	All_Segregated	lemon	lemon	rose	10	test							rose	lemon	Reward_Segregated	All_Segregated	Left	Left	1	1
7/14/2021	8	1	8_1_44391	All_Segregated	lemon	lemon	rose	11	test							rose	lemon	Reward_Segregated	All_Segregated	Left	Left	1	1
7/16/2021	2	2	2_2_44393	Reward_Segregated	lemon	rose	lemon	0	pretraining	none	none
7/16/2021	2	2	2_2_44393	Reward_Segregated	lemon	rose	lemon	1	train	lemon	Reward_Segregated	1	0	0	1
7/16/2021	2	2	2_2_44393	Reward_Segregated	lemon	rose	lemon	2	train	rose	All_Segregated	0	0	0	0
7/16/2021	2	2	2_2_44393	Reward_Segregated	lemon	rose	lemon	3	train	lemon	Reward_Segregated	0	0	1	1
7/16/2021	2	2	2_2_44393	Reward_Segregated	lemon	rose	lemon	4	train	rose	All_Segregated	1	0	0	1
7/16/2021	2	2	2_2_44393	Reward_Segregated	lemon	rose	lemon	5	train	lemon	Reward_Segregated	0	1	0	1
7/16/2021	2	2	2_2_44393	Reward_Segregated	lemon	rose	lemon	6	train	rose	All_Segregated	3	1	0	4
7/16/2021	2	2	2_2_44393	Reward_Segregated	lemon	rose	lemon	7	train	lemon	Reward_Segregated	0	1	0	1
7/16/2021	2	2	2_2_44393	Reward_Segregated	lemon	rose	lemon	8	train	rose	All_Segregated	2	0	0	2
7/16/2021	2	2	2_2_44393	Reward_Segregated	lemon	rose	lemon	9	test							rose	lemon	All_Segregated	Reward_Segregated	Left	Left	0	0
7/16/2021	2	2	2_2_44393	Reward_Segregated	lemon	rose	lemon	10	test							rose	lemon	All_Segregated	Reward_Segregated	Left	Left	0	0
7/16/2021	2	2	2_2_44393	Reward_Segregated	lemon	rose	lemon	11	test							rose	lemon	All_Segregated	Reward_Segregated	Left	Left	0	0
7/19/2021	2	3	2_3_44396	Reward_Segregated	lemon	rose	lemon	0	pretraining	none	none
7/19/2021	2	3	2_3_44396	Reward_Segregated	lemon	rose	lemon	1	train	lemon	Reward_Segregated	4	0	1	5
7/19/2021	2	3	2_3_44396	Reward_Segregated	lemon	rose	lemon	2	train	rose	All_Segregated	0	0	0	0
7/19/2021	2	3	2_3_44396	Reward_Segregated	lemon	rose	lemon	3	train	lemon	Reward_Segregated	0	0	1	1
7/19/2021	2	3	2_3_44396	Reward_Segregated	lemon	rose	lemon	4	train	rose	All_Segregated	0	0	0	0
7/19/2021	2	3	2_3_44396	Reward_Segregated	lemon	rose	lemon	5	train	lemon	Reward_Segregated	5	1	1	7
7/19/2021	2	3	2_3_44396	Reward_Segregated	lemon	rose	lemon	6	train	rose	All_Segregated	0	3	1	4
7/19/2021	2	3	2_3_44396	Reward_Segregated	lemon	rose	lemon	7	train	lemon	Reward_Segregated	1	3	1	5
7/19/2021	2	3	2_3_44396	Reward_Segregated	lemon	rose	lemon	8	train	rose	All_Segregated	1	0	0	1
7/19/2021	2	3	2_3_44396	Reward_Segregated	lemon	rose	lemon	9	test							lemon	rose	Reward_Segregated	All_Segregated	Left	Left	1	1
7/19/2021	2	3	2_3_44396	Reward_Segregated	lemon	rose	lemon	10	test							lemon	rose	Reward_Segregated	All_Segregated	Left	Left	1	1
7/19/2021	2	3	2_3_44396	Reward_Segregated	lemon	rose	lemon	11	test							lemon	rose	Reward_Segregated	All_Segregated	Right	Right	0	0
