# Supplementary material for: Bundling and segregation affect pheromone deposition, but not choice, in an ant
Source: eLife. 2022 Nov 22;11:e79314. doi: 10.7554/eLife.79314 (PMC9681204; doi:10.7554/eLife.79314)
Supplement: Source data 1. — Raw data for the pilot and the three experiments. Metadata describing the columns of each csv file is included as a markdown. [file elife-79314-data1.zip › ESM1_data/cond3.csv]

Date	Colony	Ant_ID	Ant_ID_long	First_Treatment	First_Odour	Segregated_Odour	Bundled_Odour	Visit_number	Visit_type	Visit_Odour	Treatment	Pherom_back_1	Pherom_back_2	Pherom_back_3	All_Phero_Deposited	Left_Odour	Right_Odour	Associated_Tr._Left	Associated_Tr._Right	Initial_Choice	Final_Choice	Initial_Choice_Binomial	Final_Choice_Binomial	Note
5/12/2021	21	1	21_1_44328	Bundled	lemon	rose	lemon	0	pretraining	none	none
5/12/2021	21	1	21_1_44328	Bundled	lemon	rose	lemon	1	train	lemon	Bundled	0	0	0	0
5/12/2021	21	1	21_1_44328	Bundled	lemon	rose	lemon	2	train	rose	All_Segregated	0	0	0	0
5/12/2021	21	1	21_1_44328	Bundled	lemon	rose	lemon	3	train	lemon	Bundled	3	0	1	4
5/12/2021	21	1	21_1_44328	Bundled	lemon	rose	lemon	4	train	rose	All_Segregated	0	0	0	0
5/12/2021	21	1	21_1_44328	Bundled	lemon	rose	lemon	5	train	lemon	Bundled	0	0	5	5
5/12/2021	21	1	21_1_44328	Bundled	lemon	rose	lemon	6	train	rose	All_Segregated	0	2	8	10
5/12/2021	21	1	21_1_44328	Bundled	lemon	rose	lemon	7	train	lemon	Bundled	0	0	0	0
5/12/2021	21	1	21_1_44328	Bundled	lemon	rose	lemon	8	train	rose	All_Segregated	0	0	0	0
5/12/2021	21	1	21_1_44328	Bundled	lemon	rose	lemon	9	test							lemon	rose	Bundled	All_Segregated	Right	Right	0	0
5/12/2021	21	1	21_1_44328	Bundled	lemon	rose	lemon	10	test							lemon	rose	Bundled	All_Segregated	Right	Right	0	0
5/12/2021	21	1	21_1_44328	Bundled	lemon	rose	lemon	11	test							lemon	rose	Bundled	All_Segregated	Right	Right	0	0
5/12/2021	21	2	21_2_44328	Bundled	lemon	rose	lemon	0	pretraining	none	none
5/12/2021	21	2	21_2_44328	Bundled	lemon	rose	lemon	1	train	lemon	Bundled	13	5	15	33
5/12/2021	21	2	21_2_44328	Bundled	lemon	rose	lemon	2	train	rose	All_Segregated	2	8	3	13
5/12/2021	21	2	21_2_44328	Bundled	lemon	rose	lemon	3	train	lemon	Bundled	13	8	4	25
5/12/2021	21	2	21_2_44328	Bundled	lemon	rose	lemon	4	train	rose	All_Segregated	12	3	10	25
5/12/2021	21	2	21_2_44328	Bundled	lemon	rose	lemon	5	train	lemon	Bundled	8	2	5	15
5/12/2021	21	2	21_2_44328	Bundled	lemon	rose	lemon	6	train	rose	All_Segregated	0	0	0	0
5/12/2021	21	2	21_2_44328	Bundled	lemon	rose	lemon	7	train	lemon	Bundled	6	1	3	10
5/12/2021	21	2	21_2_44328	Bundled	lemon	rose	lemon	8	train	rose	All_Segregated	0	0	2	2
5/12/2021	21	2	21_2_44328	Bundled	lemon	rose	lemon	9	test							rose	lemon	All_Segregated	Bundled	Left	Left	0	0
5/12/2021	21	2	21_2_44328	Bundled	lemon	rose	lemon	10	test							rose	lemon	All_Segregated	Bundled	Left	Left	0	0
5/12/2021	21	2	21_2_44328	Bundled	lemon	rose	lemon	11	test							rose	lemon	All_Segregated	Bundled	Left	Left	0	0
5/12/2021	21	3	21_3_44328	All_Segregated	lemon	lemon	rose	0	pretraining	none	none
5/12/2021	21	3	21_3_44328	All_Segregated	lemon	lemon	rose	1	train	lemon	All_Segregated	0	0	0	0
5/12/2021	21	3	21_3_44328	All_Segregated	lemon	lemon	rose	2	train	rose	Bundled	14	5	8	27
5/12/2021	21	3	21_3_44328	All_Segregated	lemon	lemon	rose	3	train	lemon	All_Segregated	6	8	5	19
5/12/2021	21	3	21_3_44328	All_Segregated	lemon	lemon	rose	4	train	rose	Bundled	15	3	5	23
5/12/2021	21	3	21_3_44328	All_Segregated	lemon	lemon	rose	5	train	lemon	All_Segregated	13	5	10	28
5/12/2021	21	3	21_3_44328	All_Segregated	lemon	lemon	rose	6	train	rose	Bundled	8	6	6	20
5/12/2021	21	3	21_3_44328	All_Segregated	lemon	lemon	rose	7	train	lemon	All_Segregated	10	8	13	31
5/12/2021	21	3	21_3_44328	All_Segregated	lemon	lemon	rose	8	train	rose	Bundled	10	6	8	24
5/12/2021	21	3	21_3_44328	All_Segregated	lemon	lemon	rose	9	test							rose	lemon	Bundled	All_Segregated	Left	Left	1	1
5/12/2021	21	3	21_3_44328	All_Segregated	lemon	lemon	rose	10	test							rose	lemon	Bundled	All_Segregated	Left	Left	1	1
5/12/2021	21	3	21_3_44328	All_Segregated	lemon	lemon	rose	11	test							rose	lemon	Bundled	All_Segregated	Right	Right	0	0
5/14/2021	15	1	15_1_44330	All_Segregated	lemon	lemon	rose	0	pretraining	none	none
5/14/2021	15	1	15_1_44330	All_Segregated	lemon	lemon	rose	1	train	lemon	All_Segregated	0	0	0	0
5/14/2021	15	1	15_1_44330	All_Segregated	lemon	lemon	rose	2	train	rose	Bundled	9	4	8	21
5/14/2021	15	1	15_1_44330	All_Segregated	lemon	lemon	rose	3	train	lemon	All_Segregated	0	0	0	0
5/14/2021	15	1	15_1_44330	All_Segregated	lemon	lemon	rose	4	train	rose	Bundled	0	0	0	0
5/14/2021	15	1	15_1_44330	All_Segregated	lemon	lemon	rose	5	train	lemon	All_Segregated	0	0	0	0
5/14/2021	15	1	15_1_44330	All_Segregated	lemon	lemon	rose	6	train	rose	Bundled	0	0	0	0
5/14/2021	15	1	15_1_44330	All_Segregated	lemon	lemon	rose	7	train	lemon	All_Segregated	0	0	0	0
5/14/2021	15	1	15_1_44330	All_Segregated	lemon	lemon	rose	8	train	rose	Bundled	0	0	0	0
5/14/2021	15	1	15_1_44330	All_Segregated	lemon	lemon	rose	9	test							lemon	rose	All_Segregated	Bundled	Left	Right	0	1
5/14/2021	15	1	15_1_44330	All_Segregated	lemon	lemon	rose	10	test							lemon	rose	All_Segregated	Bundled	Left	Left	0	0
5/14/2021	15	1	15_1_44330	All_Segregated	lemon	lemon	rose	11	test							lemon	rose	All_Segregated	Bundled	Right	Right	1	1
5/14/2021	15	2	15_2_44330	Bundled	rose	lemon	rose	0	pretraining	none	none
5/14/2021	15	2	15_2_44330	Bundled	rose	lemon	rose	1	train	rose	Bundled	0	0	0	0
5/14/2021	15	2	15_2_44330	Bundled	rose	lemon	rose	2	train	lemon	All_Segregated	0	0	0	0
5/14/2021	15	2	15_2_44330	Bundled	rose	lemon	rose	3	train	rose	Bundled	2	0	0	2
5/14/2021	15	2	15_2_44330	Bundled	rose	lemon	rose	4	train	lemon	All_Segregated	1	1	0	2
5/14/2021	15	2	15_2_44330	Bundled	rose	lemon	rose	5	train	rose	Bundled	0	0	0	0
5/14/2021	15	2	15_2_44330	Bundled	rose	lemon	rose	6	train	lemon	All_Segregated	5	1	0	6
5/14/2021	15	2	15_2_44330	Bundled	rose	lemon	rose	7	train	rose	Bundled	0	0	0	0
5/14/2021	15	2	15_2_44330	Bundled	rose	lemon	rose	8	train	lemon	All_Segregated	0	0	0	0
5/14/2021	15	2	15_2_44330	Bundled	rose	lemon	rose	9	test							lemon	rose	All_Segregated	Bundled	Right	Right	1	1
5/14/2021	15	2	15_2_44330	Bundled	rose	lemon	rose	10	test							lemon	rose	All_Segregated	Bundled	Right	Right	1	1
5/14/2021	15	2	15_2_44330	Bundled	rose	lemon	rose	11	test							lemon	rose	All_Segregated	Bundled	Right	Left	1	0
5/14/2021	15	3	15_3_44330	Bundled	rose	lemon	rose	0	pretraining	none	none
5/14/2021	15	3	15_3_44330	Bundled	rose	lemon	rose	1	train	rose	Bundled	0	0	0	0
5/14/2021	15	3	15_3_44330	Bundled	rose	lemon	rose	2	train	lemon	All_Segregated	0	0	0	0
5/14/2021	15	3	15_3_44330	Bundled	rose	lemon	rose	3	train	rose	Bundled	0	0	0	0
5/14/2021	15	3	15_3_44330	Bundled	rose	lemon	rose	4	train	lemon	All_Segregated	0	0	0	0
5/14/2021	15	3	15_3_44330	Bundled	rose	lemon	rose	5	train	rose	Bundled	0	0	0	0
5/14/2021	15	3	15_3_44330	Bundled	rose	lemon	rose	6	train	lemon	All_Segregated	0	0	0	0
5/14/2021	15	3	15_3_44330	Bundled	rose	lemon	rose	7	train	rose	Bundled	0	0	0	0
5/14/2021	15	3	15_3_44330	Bundled	rose	lemon	rose	8	train	lemon	All_Segregated	0	0	0	0
5/14/2021	15	3	15_3_44330	Bundled	rose	lemon	rose	9	test							rose	lemon	Bundled	All_Segregated	Right	Left	0	1
5/14/2021	15	3	15_3_44330	Bundled	rose	lemon	rose	10	test							rose	lemon	Bundled	All_Segregated	Left	Left	1	1
5/14/2021	15	3	15_3_44330	Bundled	rose	lemon	rose	11	test							rose	lemon	Bundled	All_Segregated	Right	Left	0	1
5/17/2021	12	1	12_1_44333	All_Segregated	rose	rose	lemon	0	pretraining	none	none
5/17/2021	12	1	12_1_44333	All_Segregated	rose	rose	lemon	1	train	rose	All_Segregated	0	0	0	0
5/17/2021	12	1	12_1_44333	All_Segregated	rose	rose	lemon	2	train	lemon	Bundled	0	0	0	0
5/17/2021	12	1	12_1_44333	All_Segregated	rose	rose	lemon	3	train	rose	All_Segregated	0	0	0	0
5/17/2021	12	1	12_1_44333	All_Segregated	rose	rose	lemon	4	train	lemon	Bundled	0	0	0	0
5/17/2021	12	1	12_1_44333	All_Segregated	rose	rose	lemon	5	train	rose	All_Segregated	0	0	0	0
5/17/2021	12	1	12_1_44333	All_Segregated	rose	rose	lemon	6	train	lemon	Bundled	0	0	0	0
5/17/2021	12	1	12_1_44333	All_Segregated	rose	rose	lemon	7	train	rose	All_Segregated	0	0	0	0
5/17/2021	12	1	12_1_44333	All_Segregated	rose	rose	lemon	8	train	lemon	Bundled	0	0	0	0
5/17/2021	12	1	12_1_44333	All_Segregated	rose	rose	lemon	9	test							rose	lemon	All_Segregated	Bundled	Left	Right	0	1
5/17/2021	12	1	12_1_44333	All_Segregated	rose	rose	lemon	10	test							rose	lemon	All_Segregated	Bundled	Left	Left	0	0
5/17/2021	12	1	12_1_44333	All_Segregated	rose	rose	lemon	11	test							rose	lemon	All_Segregated	Bundled	Left	Left	0	0
5/17/2021	12	2	12_2_44333	All_Segregated	rose	rose	lemon	0	pretraining	none	none
5/17/2021	12	2	12_2_44333	All_Segregated	rose	rose	lemon	1	train	rose	All_Segregated	17	8	9	34
5/17/2021	12	2	12_2_44333	All_Segregated	rose	rose	lemon	2	train	lemon	Bundled	8	3	0	11
5/17/2021	12	2	12_2_44333	All_Segregated	rose	rose	lemon	3	train	rose	All_Segregated	6	12	10	28
5/17/2021	12	2	12_2_44333	All_Segregated	rose	rose	lemon	4	train	lemon	Bundled	14	11	18	43
5/17/2021	12	2	12_2_44333	All_Segregated	rose	rose	lemon	5	train	rose	All_Segregated	8	11	16	35
5/17/2021	12	2	12_2_44333	All_Segregated	rose	rose	lemon	6	train	lemon	Bundled	29	14	16	59
5/17/2021	12	2	12_2_44333	All_Segregated	rose	rose	lemon	7	train	rose	All_Segregated	2	11	15	28
5/17/2021	12	2	12_2_44333	All_Segregated	rose	rose	lemon	8	train	lemon	Bundled	11	13	13	37
5/17/2021	12	2	12_2_44333	All_Segregated	rose	rose	lemon	9	test							lemon	rose	Bundled	All_Segregated	Right	Right	0	0
5/17/2021	12	2	12_2_44333	All_Segregated	rose	rose	lemon	10	test							lemon	rose	Bundled	All_Segregated	Right	Left	0	1
5/17/2021	12	2	12_2_44333	All_Segregated	rose	rose	lemon	11	test							lemon	rose	Bundled	All_Segregated	Right	Right	0	0
5/17/2021	12	3	12_3_44333	Bundled	lemon	rose	lemon	0	pretraining	none	none
5/17/2021	12	3	12_3_44333	Bundled	lemon	rose	lemon	1	train	lemon	Bundled	0	0	0	0
5/17/2021	12	3	12_3_44333	Bundled	lemon	rose	lemon	2	train	rose	All_Segregated	0	0	0	0
5/17/2021	12	3	12_3_44333	Bundled	lemon	rose	lemon	3	train	lemon	Bundled	0	8	5	13
5/17/2021	12	3	12_3_44333	Bundled	lemon	rose	lemon	4	train	rose	All_Segregated	0	3	3	6
5/17/2021	12	3	12_3_44333	Bundled	lemon	rose	lemon	5	train	lemon	Bundled	4	7	4	15
5/17/2021	12	3	12_3_44333	Bundled	lemon	rose	lemon	6	train	rose	All_Segregated	0	2	2	4
5/17/2021	12	3	12_3_44333	Bundled	lemon	rose	lemon	7	train	lemon	Bundled	2	5	4	11
5/17/2021	12	3	12_3_44333	Bundled	lemon	rose	lemon	8	train	rose	All_Segregated	0	0	0	0
5/17/2021	12	3	12_3_44333	Bundled	lemon	rose	lemon	9	test							lemon	rose	Bundled	All_Segregated	Right	Right	0	0
5/17/2021	12	3	12_3_44333	Bundled	lemon	rose	lemon	10	test							lemon	rose	Bundled	All_Segregated	Left	Left	1	1
5/17/2021	12	3	12_3_44333	Bundled	lemon	rose	lemon	11	test							lemon	rose	Bundled	All_Segregated	Left	Left	1	1
5/17/2021	12	4	12_4_44333	Bundled	lemon	rose	lemon	0	pretraining	none	none
5/17/2021	12	4	12_4_44333	Bundled	lemon	rose	lemon	1	train	lemon	Bundled	5	3	0	8
5/17/2021	12	4	12_4_44333	Bundled	lemon	rose	lemon	2	train	rose	All_Segregated	0	0	0	0
5/17/2021	12	4	12_4_44333	Bundled	lemon	rose	lemon	3	train	lemon	Bundled	4	0	0	4
5/17/2021	12	4	12_4_44333	Bundled	lemon	rose	lemon	4	train	rose	All_Segregated	0	0	0	0
5/17/2021	12	4	12_4_44333	Bundled	lemon	rose	lemon	5	train	lemon	Bundled	6	1	2	9
5/17/2021	12	4	12_4_44333	Bundled	lemon	rose	lemon	6	train	rose	All_Segregated	0	0	0	0
5/17/2021	12	4	12_4_44333	Bundled	lemon	rose	lemon	7	train	lemon	Bundled	1	0	0	1
5/17/2021	12	4	12_4_44333	Bundled	lemon	rose	lemon	8	train	rose	All_Segregated	0	0	0	0
5/17/2021	12	4	12_4_44333	Bundled	lemon	rose	lemon	9	test							rose	lemon	Bundled	All_Segregated	Left	Left	1	1
5/17/2021	12	4	12_4_44333	Bundled	lemon	rose	lemon	10	test							rose	lemon	Bundled	All_Segregated	Left	Left	1	1
5/17/2021	12	4	12_4_44333	Bundled	lemon	rose	lemon	11	test							rose	lemon	Bundled	All_Segregated	Left	Left	1	1
5/18/2021	14	1	14_1_44334	All_Segregated	lemon	lemon	rose	0	pretraining	none	none
5/18/2021	14	1	14_1_44334	All_Segregated	lemon	lemon	rose	1	train	lemon	All_Segregated	0	0	0	0
5/18/2021	14	1	14_1_44334	All_Segregated	lemon	lemon	rose	2	train	rose	Bundled	0	1	0	1
5/18/2021	14	1	14_1_44334	All_Segregated	lemon	lemon	rose	3	train	lemon	All_Segregated	5	8	9	22
5/18/2021	14	1	14_1_44334	All_Segregated	lemon	lemon	rose	4	train	rose	Bundled	9	8	6	23
5/18/2021	14	1	14_1_44334	All_Segregated	lemon	lemon	rose	5	train	lemon	All_Segregated	2	9	0	11
5/18/2021	14	1	14_1_44334	All_Segregated	lemon	lemon	rose	6	train	rose	Bundled	0	4	0	4
5/18/2021	14	1	14_1_44334	All_Segregated	lemon	lemon	rose	7	train	lemon	All_Segregated	0	0	0	0
5/18/2021	14	1	14_1_44334	All_Segregated	lemon	lemon	rose	8	train	rose	Bundled	0	8	2	10
5/18/2021	14	1	14_1_44334	All_Segregated	lemon	lemon	rose	9	test							rose	lemon	Bundled	All_Segregated	Left	Left	1	1
5/18/2021	14	1	14_1_44334	All_Segregated	lemon	lemon	rose	10	test							rose	lemon	Bundled	All_Segregated	Left	Left	1	1
5/18/2021	14	1	14_1_44334	All_Segregated	lemon	lemon	rose	11	test							rose	lemon	Bundled	All_Segregated	Left	Left	1	1
5/18/2021	14	2	14_2_44334	All_Segregated	lemon	lemon	rose	0	pretraining	none	none
5/18/2021	14	2	14_2_44334	All_Segregated	lemon	lemon	rose	1	train	lemon	All_Segregated	0	0	0	0
5/18/2021	14	2	14_2_44334	All_Segregated	lemon	lemon	rose	2	train	rose	Bundled	0	0	0	0
5/18/2021	14	2	14_2_44334	All_Segregated	lemon	lemon	rose	3	train	lemon	All_Segregated	0	0	9	9
5/18/2021	14	2	14_2_44334	All_Segregated	lemon	lemon	rose	4	train	rose	Bundled	0	0	0	0
5/18/2021	14	2	14_2_44334	All_Segregated	lemon	lemon	rose	5	train	lemon	All_Segregated	0	1	3	4
5/18/2021	14	2	14_2_44334	All_Segregated	lemon	lemon	rose	6	train	rose	Bundled	0	3	1	4
5/18/2021	14	2	14_2_44334	All_Segregated	lemon	lemon	rose	7	train	lemon	All_Segregated	0	0	0	0
5/18/2021	14	2	14_2_44334	All_Segregated	lemon	lemon	rose	8	train	rose	Bundled	0	0	0	0
5/18/2021	14	2	14_2_44334	All_Segregated	lemon	lemon	rose	9	test							lemon	rose	All_Segregated	Bundled	Left	Right	0	1
5/18/2021	14	2	14_2_44334	All_Segregated	lemon	lemon	rose	10	test							lemon	rose	All_Segregated	Bundled	Right	Right	1	1
5/18/2021	14	2	14_2_44334	All_Segregated	lemon	lemon	rose	11	test							lemon	rose	All_Segregated	Bundled	Right	Right	1	1
5/18/2021	14	3	14_3_44334	Bundled	rose	lemon	rose	0	pretraining	none	none
5/18/2021	14	3	14_3_44334	Bundled	rose	lemon	rose	1	train	rose	Bundled	0	0	0	0
5/18/2021	14	3	14_3_44334	Bundled	rose	lemon	rose	2	train	lemon	All_Segregated	4	2	2	8
5/18/2021	14	3	14_3_44334	Bundled	rose	lemon	rose	3	train	rose	Bundled	7	7	8	22
5/18/2021	14	3	14_3_44334	Bundled	rose	lemon	rose	4	train	lemon	All_Segregated	3	6	5	14
5/18/2021	14	3	14_3_44334	Bundled	rose	lemon	rose	5	train	rose	Bundled	8	11	10	29
5/18/2021	14	3	14_3_44334	Bundled	rose	lemon	rose	6	train	lemon	All_Segregated	7	8	14	29
5/18/2021	14	3	14_3_44334	Bundled	rose	lemon	rose	7	train	rose	Bundled	15	18	12	45
5/18/2021	14	3	14_3_44334	Bundled	rose	lemon	rose	8	train	lemon	All_Segregated	12	8	10	30
5/18/2021	14	3	14_3_44334	Bundled	rose	lemon	rose	9	test							lemon	rose	All_Segregated	Bundled	Left	Left	0	0
5/18/2021	14	3	14_3_44334	Bundled	rose	lemon	rose	10	test							lemon	rose	All_Segregated	Bundled	Right	Right	1	1
5/18/2021	14	3	14_3_44334	Bundled	rose	lemon	rose	11	test							lemon	rose	All_Segregated	Bundled	Left	Right	0	1
5/19/2021	21	1	21_1_44335	Bundled	rose	lemon	rose	0	pretraining	none	none
5/19/2021	21	1	21_1_44335	Bundled	rose	lemon	rose	1	train	rose	Bundled	0	0	0	0
5/19/2021	21	1	21_1_44335	Bundled	rose	lemon	rose	2	train	lemon	All_Segregated	0	1	4	5
5/19/2021	21	1	21_1_44335	Bundled	rose	lemon	rose	3	train	rose	Bundled	0	1	2	3
5/19/2021	21	1	21_1_44335	Bundled	rose	lemon	rose	4	train	lemon	All_Segregated	0	0	1	1
5/19/2021	21	1	21_1_44335	Bundled	rose	lemon	rose	5	train	rose	Bundled	0	0	0	0
5/19/2021	21	1	21_1_44335	Bundled	rose	lemon	rose	6	train	lemon	All_Segregated	0	0	0	0
5/19/2021	21	1	21_1_44335	Bundled	rose	lemon	rose	7	train	rose	Bundled	0	1	1	2
5/19/2021	21	1	21_1_44335	Bundled	rose	lemon	rose	8	train	lemon	All_Segregated	0	0	3	3
5/19/2021	21	1	21_1_44335	Bundled	rose	lemon	rose	9	test							rose	lemon	Food_bundeleld	Bundled	Right	Right	1	1
5/19/2021	21	1	21_1_44335	Bundled	rose	lemon	rose	10	test							rose	lemon	Food_bundeleld	Bundled	Right	Right	1	1
5/19/2021	21	1	21_1_44335	Bundled	rose	lemon	rose	11	test							rose	lemon	Food_bundeleld	Bundled	Right	Right	1	1
5/19/2021	21	2	21_2_44335	All_Segregated	rose	rose	lemon	0	pretraining	none	none
5/19/2021	21	2	21_2_44335	All_Segregated	rose	rose	lemon	1	train	rose	All_Segregated	0	0	0	0
5/19/2021	21	2	21_2_44335	All_Segregated	rose	rose	lemon	2	train	lemon	Bundled	6	11	12	29
5/19/2021	21	2	21_2_44335	All_Segregated	rose	rose	lemon	3	train	rose	All_Segregated	2	9	0	11
5/19/2021	21	2	21_2_44335	All_Segregated	rose	rose	lemon	4	train	lemon	Bundled	14	11	5	30
5/19/2021	21	2	21_2_44335	All_Segregated	rose	rose	lemon	5	train	rose	All_Segregated	1	2	0	3
5/19/2021	21	2	21_2_44335	All_Segregated	rose	rose	lemon	6	train	lemon	Bundled	9	1	0	10
5/19/2021	21	2	21_2_44335	All_Segregated	rose	rose	lemon	7	train	rose	All_Segregated	2	1	0	3
5/19/2021	21	2	21_2_44335	All_Segregated	rose	rose	lemon	8	train	lemon	Bundled	6	2	3	11
5/19/2021	21	2	21_2_44335	All_Segregated	rose	rose	lemon	9	test							rose	lemon	All_Segregated	Bundled	Right	Right	1	1
5/19/2021	21	2	21_2_44335	All_Segregated	rose	rose	lemon	10	test							rose	lemon	All_Segregated	Bundled	Left	Left	0	0
5/19/2021	21	2	21_2_44335	All_Segregated	rose	rose	lemon	11	test							rose	lemon	All_Segregated	Bundled	Left	Left	0	0
5/19/2021	21	3	21_3_44335	All_Segregated	rose	rose	lemon	0	pretraining	none	none
5/19/2021	21	3	21_3_44335	All_Segregated	rose	rose	lemon	1	train	rose	All_Segregated	0	0	0	0
5/19/2021	21	3	21_3_44335	All_Segregated	rose	rose	lemon	2	train	lemon	Bundled	11	2	11	24
5/19/2021	21	3	21_3_44335	All_Segregated	rose	rose	lemon	3	train	rose	All_Segregated	11	15	4	30
5/19/2021	21	3	21_3_44335	All_Segregated	rose	rose	lemon	4	train	lemon	Bundled	15	4	11	30
5/19/2021	21	3	21_3_44335	All_Segregated	rose	rose	lemon	5	train	rose	All_Segregated	0	0	0	0
5/19/2021	21	3	21_3_44335	All_Segregated	rose	rose	lemon	6	train	lemon	Bundled	11	5	18	34
5/19/2021	21	3	21_3_44335	All_Segregated	rose	rose	lemon	7	train	rose	All_Segregated	0	3	0	3
5/19/2021	21	3	21_3_44335	All_Segregated	rose	rose	lemon	8	train	lemon	Bundled	15	12	16	43
5/19/2021	21	3	21_3_44335	All_Segregated	rose	rose	lemon	9	test							lemon	rose	Bundled	All_Segregated	Left	Left	1	1
5/19/2021	21	3	21_3_44335	All_Segregated	rose	rose	lemon	10	test							lemon	rose	Bundled	All_Segregated	Left	Left	1	1
5/19/2021	21	3	21_3_44335	All_Segregated	rose	rose	lemon	11	test							lemon	rose	Bundled	All_Segregated	Left	Left	1	1
5/19/2021	21	4	21_4_44335	Bundled	lemon	rose	lemon	0	pretraining	none	none
5/19/2021	21	4	21_4_44335	Bundled	lemon	rose	lemon	1	train	lemon	Bundled	0	0	0	0
5/19/2021	21	4	21_4_44335	Bundled	lemon	rose	lemon	2	train	rose	All_Segregated	0	0	0	0
5/19/2021	21	4	21_4_44335	Bundled	lemon	rose	lemon	3	train	lemon	Bundled	2	0	0	2
5/19/2021	21	4	21_4_44335	Bundled	lemon	rose	lemon	4	train	rose	All_Segregated	2	0	0	2
5/19/2021	21	4	21_4_44335	Bundled	lemon	rose	lemon	5	train	lemon	Bundled	0	0	0	0
5/19/2021	21	4	21_4_44335	Bundled	lemon	rose	lemon	6	train	rose	All_Segregated	1	0	0	1
5/19/2021	21	4	21_4_44335	Bundled	lemon	rose	lemon	7	train	lemon	Bundled	0	0	0	0
5/19/2021	21	4	21_4_44335	Bundled	lemon	rose	lemon	8	train	rose	All_Segregated	0	0	0	0
5/19/2021	21	4	21_4_44335	Bundled	lemon	rose	lemon	9	test							lemon	rose	Food_bundeleld	Bundled	Right	Right	1	1
5/19/2021	21	4	21_4_44335	Bundled	lemon	rose	lemon	10	test							lemon	rose	Food_bundeleld	Bundled	Left	Right	0	1
5/19/2021	21	4	21_4_44335	Bundled	lemon	rose	lemon	11	test							lemon	rose	Food_bundeleld	Bundled	Right	Right	1	1
5/21/2021	11	1	11_1_44337	Bundled	lemon	rose	lemon	0	pretraining	none	none
5/21/2021	11	1	11_1_44337	Bundled	lemon	rose	lemon	1	train	lemon	Bundled	0	0	0	0
5/21/2021	11	1	11_1_44337	Bundled	lemon	rose	lemon	2	train	rose	All_Segregated	0	0	0	0
5/21/2021	11	1	11_1_44337	Bundled	lemon	rose	lemon	3	train	lemon	Bundled	0	0	0	0
5/21/2021	11	1	11_1_44337	Bundled	lemon	rose	lemon	4	train	rose	All_Segregated	0	0	0	0
5/21/2021	11	1	11_1_44337	Bundled	lemon	rose	lemon	5	train	lemon	Bundled	0	5	0	5
5/21/2021	11	1	11_1_44337	Bundled	lemon	rose	lemon	6	train	rose	All_Segregated	0	0	0	0
5/21/2021	11	1	11_1_44337	Bundled	lemon	rose	lemon	7	train	lemon	Bundled	0	0	0	0
5/21/2021	11	1	11_1_44337	Bundled	lemon	rose	lemon	8	train	rose	All_Segregated	0	0	0	0
5/21/2021	11	1	11_1_44337	Bundled	lemon	rose	lemon	9	test							rose	lemon	All_Segregated	Bundled	Right	Right	1	1
5/21/2021	11	1	11_1_44337	Bundled	lemon	rose	lemon	10	test							rose	lemon	All_Segregated	Bundled	Right	Right	1	1
5/21/2021	11	1	11_1_44337	Bundled	lemon	rose	lemon	11	test							rose	lemon	All_Segregated	Bundled	Right	Right	1	1
5/21/2021	11	2	11_2_44337	All_Segregated	lemon	lemon	rose	0	pretraining	none	none
5/21/2021	11	2	11_2_44337	All_Segregated	lemon	lemon	rose	1	train	lemon	All_Segregated	0	0	0	0
5/21/2021	11	2	11_2_44337	All_Segregated	lemon	lemon	rose	2	train	rose	Bundled	0	0	0	0
5/21/2021	11	2	11_2_44337	All_Segregated	lemon	lemon	rose	3	train	lemon	All_Segregated	0	0	0	0
5/21/2021	11	2	11_2_44337	All_Segregated	lemon	lemon	rose	4	train	rose	Bundled	0	0	0	0
5/21/2021	11	2	11_2_44337	All_Segregated	lemon	lemon	rose	5	train	lemon	All_Segregated	0	0	0	0
5/21/2021	11	2	11_2_44337	All_Segregated	lemon	lemon	rose	6	train	rose	Bundled	3	0	0	3
5/21/2021	11	2	11_2_44337	All_Segregated	lemon	lemon	rose	7	train	lemon	All_Segregated	0	2	3	5
5/21/2021	11	2	11_2_44337	All_Segregated	lemon	lemon	rose	8	train	rose	Bundled	0	0	0	0
5/21/2021	11	2	11_2_44337	All_Segregated	lemon	lemon	rose	9	test							rose	lemon	Bundled	All_Segregated	Right	Right	0	0
5/21/2021	11	2	11_2_44337	All_Segregated	lemon	lemon	rose	10	test							rose	lemon	Bundled	All_Segregated	Right	Right	0	0
5/21/2021	11	2	11_2_44337	All_Segregated	lemon	lemon	rose	11	test							rose	lemon	Bundled	All_Segregated	Right	Right	0	0
5/21/2021	11	3	11_3_44337	All_Segregated	lemon	lemon	rose	0	pretraining	none	none
5/21/2021	11	3	11_3_44337	All_Segregated	lemon	lemon	rose	1	train	lemon	All_Segregated	0	0	0	0
5/21/2021	11	3	11_3_44337	All_Segregated	lemon	lemon	rose	2	train	rose	Bundled	0	0	0	0
5/21/2021	11	3	11_3_44337	All_Segregated	lemon	lemon	rose	3	train	lemon	All_Segregated	3	0	0	3
5/21/2021	11	3	11_3_44337	All_Segregated	lemon	lemon	rose	4	train	rose	Bundled	0	0	3	3
5/21/2021	11	3	11_3_44337	All_Segregated	lemon	lemon	rose	5	train	lemon	All_Segregated	7	3	1	11
5/21/2021	11	3	11_3_44337	All_Segregated	lemon	lemon	rose	6	train	rose	Bundled	0	0	0	0
5/21/2021	11	3	11_3_44337	All_Segregated	lemon	lemon	rose	7	train	lemon	All_Segregated	2	2	6	10
5/21/2021	11	3	11_3_44337	All_Segregated	lemon	lemon	rose	8	train	rose	Bundled	0	0	0	0
5/21/2021	11	3	11_3_44337	All_Segregated	lemon	lemon	rose	9	test							lemon	rose	All_Segregated	Bundled	Left	Right	0	1
5/21/2021	11	3	11_3_44337	All_Segregated	lemon	lemon	rose	10	test							lemon	rose	All_Segregated	Bundled	Left	Left	0	0
5/21/2021	11	3	11_3_44337	All_Segregated	lemon	lemon	rose	11	test							lemon	rose	All_Segregated	Bundled	Left	Left	0	0
5/25/2021	14	1	14_1_44341	Bundled	rose	lemon	rose	0	pretraining	none	none
5/25/2021	14	1	14_1_44341	Bundled	rose	lemon	rose	1	train	rose	Bundled	0	0	0	0
5/25/2021	14	1	14_1_44341	Bundled	rose	lemon	rose	2	train	lemon	All_Segregated	4	1	0	5
5/25/2021	14	1	14_1_44341	Bundled	rose	lemon	rose	3	train	rose	Bundled	11	5	4	20
5/25/2021	14	1	14_1_44341	Bundled	rose	lemon	rose	4	train	lemon	All_Segregated	15	9	13	37
5/25/2021	14	1	14_1_44341	Bundled	rose	lemon	rose	5	train	rose	Bundled	6	5	3	14
5/25/2021	14	1	14_1_44341	Bundled	rose	lemon	rose	6	train	lemon	All_Segregated	1	7	5	13
5/25/2021	14	1	14_1_44341	Bundled	rose	lemon	rose	7	train	rose	Bundled	10	8	12	30
5/25/2021	14	1	14_1_44341	Bundled	rose	lemon	rose	8	train	lemon	All_Segregated	12	8	8	28
5/25/2021	14	1	14_1_44341	Bundled	rose	lemon	rose	9	test							lemon	rose	All_Segregated	Bundled	Right	Right	1	1
5/25/2021	14	1	14_1_44341	Bundled	rose	lemon	rose	10	test							lemon	rose	All_Segregated	Bundled	Right	Right	1	1
5/25/2021	14	1	14_1_44341	Bundled	rose	lemon	rose	11	test							lemon	rose	All_Segregated	Bundled	Right	Right	1	1
5/25/2021	14	2	14_2_44341	Bundled	rose	lemon	rose	0	pretraining	none	none
5/25/2021	14	2	14_2_44341	Bundled	rose	lemon	rose	1	train	rose	Bundled	4	0	0	4
5/25/2021	14	2	14_2_44341	Bundled	rose	lemon	rose	2	train	lemon	All_Segregated	0	0	0	0
5/25/2021	14	2	14_2_44341	Bundled	rose	lemon	rose	3	train	rose	Bundled	7	5	4	16
5/25/2021	14	2	14_2_44341	Bundled	rose	lemon	rose	4	train	lemon	All_Segregated	13	8	12	33
5/25/2021	14	2	14_2_44341	Bundled	rose	lemon	rose	5	train	rose	Bundled	7	5	3	15
5/25/2021	14	2	14_2_44341	Bundled	rose	lemon	rose	6	train	lemon	All_Segregated	9	6	8	23
5/25/2021	14	2	14_2_44341	Bundled	rose	lemon	rose	7	train	rose	Bundled	4	0	2	6
5/25/2021	14	2	14_2_44341	Bundled	rose	lemon	rose	8	train	lemon	All_Segregated	2	4	2	8
5/25/2021	14	2	14_2_44341	Bundled	rose	lemon	rose	9	test							rose	lemon	Bundled	All_Segregated	Left	Left	1	1
5/25/2021	14	2	14_2_44341	Bundled	rose	lemon	rose	10	test							rose	lemon	Bundled	All_Segregated	Left	Left	1	1
5/25/2021	14	2	14_2_44341	Bundled	rose	lemon	rose	11	test							rose	lemon	Bundled	All_Segregated	Left	Left	1	1
5/25/2021	14	3	14_3_44341	All_Segregated	rose	rose	lemon	0	pretraining	none	none
5/25/2021	14	3	14_3_44341	All_Segregated	rose	rose	lemon	1	train	rose	All_Segregated	0	0	0	0
5/25/2021	14	3	14_3_44341	All_Segregated	rose	rose	lemon	2	train	lemon	Bundled	13	6	3	22
5/25/2021	14	3	14_3_44341	All_Segregated	rose	rose	lemon	3	train	rose	All_Segregated	7	2	2	11
5/25/2021	14	3	14_3_44341	All_Segregated	rose	rose	lemon	4	train	lemon	Bundled	13	7	3	23
5/25/2021	14	3	14_3_44341	All_Segregated	rose	rose	lemon	5	train	rose	All_Segregated	6	0	0	6
5/25/2021	14	3	14_3_44341	All_Segregated	rose	rose	lemon	6	train	lemon	Bundled	10	5	3	18
5/25/2021	14	3	14_3_44341	All_Segregated	rose	rose	lemon	7	train	rose	All_Segregated	10	6	7	23
5/25/2021	14	3	14_3_44341	All_Segregated	rose	rose	lemon	8	train	lemon	Bundled	7	6	3	16
5/25/2021	14	3	14_3_44341	All_Segregated	rose	rose	lemon	9	test							rose	lemon	All_Segregated	Bundled	Right	Right	1	1
5/25/2021	14	3	14_3_44341	All_Segregated	rose	rose	lemon	10	test							rose	lemon	All_Segregated	Bundled	Left	Left	0	0
5/25/2021	14	3	14_3_44341	All_Segregated	rose	rose	lemon	11	test							rose	lemon	All_Segregated	Bundled	Right	Right	1	1
5/26/2021	21	1	21_1_44342	All_Segregated	rose	rose	lemon	0	pretraining	none	none
5/26/2021	21	1	21_1_44342	All_Segregated	rose	rose	lemon	1	train	rose	All_Segregated	0	0	0	0
5/26/2021	21	1	21_1_44342	All_Segregated	rose	rose	lemon	2	train	lemon	Bundled	4	0	1	5
5/26/2021	21	1	21_1_44342	All_Segregated	rose	rose	lemon	3	train	rose	All_Segregated	0	2	0	2
5/26/2021	21	1	21_1_44342	All_Segregated	rose	rose	lemon	4	train	lemon	Bundled	6	2	1	9
5/26/2021	21	1	21_1_44342	All_Segregated	rose	rose	lemon	5	train	rose	All_Segregated	0	0	0	0
5/26/2021	21	1	21_1_44342	All_Segregated	rose	rose	lemon	6	train	lemon	Bundled	2	0	0	2
5/26/2021	21	1	21_1_44342	All_Segregated	rose	rose	lemon	7	train	rose	All_Segregated	1	0	2	3
5/26/2021	21	1	21_1_44342	All_Segregated	rose	rose	lemon	8	train	lemon	Bundled	0	0	1	1
5/26/2021	21	1	21_1_44342	All_Segregated	rose	rose	lemon	9	test							lemon	rose	Bundled	All_Segregated	Left	Left	1	1
5/26/2021	21	1	21_1_44342	All_Segregated	rose	rose	lemon	10	test							lemon	rose	Bundled	All_Segregated	Right	Right	0	0
5/26/2021	21	1	21_1_44342	All_Segregated	rose	rose	lemon	11	test							lemon	rose	Bundled	All_Segregated	Right	Right	0	0
5/26/2021	21	2	21_2_44342	All_Segregated	rose	rose	lemon	0	pretraining	none	none
5/26/2021	21	2	21_2_44342	All_Segregated	rose	rose	lemon	1	train	rose	All_Segregated	7	0	0	7
5/26/2021	21	2	21_2_44342	All_Segregated	rose	rose	lemon	2	train	lemon	Bundled	5	9	0	14
5/26/2021	21	2	21_2_44342	All_Segregated	rose	rose	lemon	3	train	rose	All_Segregated	0	0	0	0
5/26/2021	21	2	21_2_44342	All_Segregated	rose	rose	lemon	4	train	lemon	Bundled	10	8	1	19
5/26/2021	21	2	21_2_44342	All_Segregated	rose	rose	lemon	5	train	rose	All_Segregated	0	0	5	5
5/26/2021	21	2	21_2_44342	All_Segregated	rose	rose	lemon	6	train	lemon	Bundled	8	4	0	12
5/26/2021	21	2	21_2_44342	All_Segregated	rose	rose	lemon	7	train	rose	All_Segregated	4	5	7	16
5/26/2021	21	2	21_2_44342	All_Segregated	rose	rose	lemon	8	train	lemon	Bundled	2	3	2	7
5/26/2021	21	2	21_2_44342	All_Segregated	rose	rose	lemon	9	test							rose	lemon	All_Segregated	Bundled	Left	Left	0	0
5/26/2021	21	2	21_2_44342	All_Segregated	rose	rose	lemon	10	test							rose	lemon	All_Segregated	Bundled	Left	Left	0	0
5/26/2021	21	2	21_2_44342	All_Segregated	rose	rose	lemon	11	test							rose	lemon	All_Segregated	Bundled	Right	Right	1	1
5/26/2021	21	3	21_3_44342	All_Segregated	rose	rose	lemon	0	pretraining	none	none
5/26/2021	21	3	21_3_44342	All_Segregated	rose	rose	lemon	1	train	rose	All_Segregated	0	0	0	0
5/26/2021	21	3	21_3_44342	All_Segregated	rose	rose	lemon	2	train	lemon	Bundled	0	0	0	0
5/26/2021	21	3	21_3_44342	All_Segregated	rose	rose	lemon	3	train	rose	All_Segregated	5	1	0	6
5/26/2021	21	3	21_3_44342	All_Segregated	rose	rose	lemon	4	train	lemon	Bundled	0	0	1	1
5/26/2021	21	3	21_3_44342	All_Segregated	rose	rose	lemon	5	train	rose	All_Segregated	9	2	5	16
5/26/2021	21	3	21_3_44342	All_Segregated	rose	rose	lemon	6	train	lemon	Bundled	2	0	0	2
5/26/2021	21	3	21_3_44342	All_Segregated	rose	rose	lemon	7	train	rose	All_Segregated	10	11	7	28
5/26/2021	21	3	21_3_44342	All_Segregated	rose	rose	lemon	8	train	lemon	Bundled	3	2	2	7
5/26/2021	21	3	21_3_44342	All_Segregated	rose	rose	lemon	9	test							lemon	rose	Bundled	All_Segregated	Right	Right	0	0
5/26/2021	21	3	21_3_44342	All_Segregated	rose	rose	lemon	10	test							lemon	rose	Bundled	All_Segregated	Right	Right	0	0
5/26/2021	21	3	21_3_44342	All_Segregated	rose	rose	lemon	11	test							lemon	rose	Bundled	All_Segregated	Left	Left	1	1
7/12/2021	2B	1	2B_1_44389	Bundled	lemon	rose	lemon	0	pretraining	none	none
7/12/2021	2B	1	2B_1_44389	Bundled	lemon	rose	lemon	1	train	lemon	Bundled	0	0	0	0
7/12/2021	2B	1	2B_1_44389	Bundled	lemon	rose	lemon	2	train	rose	All_Segregated	0	0	0	0
7/12/2021	2B	1	2B_1_44389	Bundled	lemon	rose	lemon	3	train	lemon	Bundled	0	0	0	0
7/12/2021	2B	1	2B_1_44389	Bundled	lemon	rose	lemon	4	train	rose	All_Segregated	0	0	0	0
7/12/2021	2B	1	2B_1_44389	Bundled	lemon	rose	lemon	5	train	lemon	Bundled	0	0	0	0
7/12/2021	2B	1	2B_1_44389	Bundled	lemon	rose	lemon	6	train	rose	All_Segregated	0	0	0	0
7/12/2021	2B	1	2B_1_44389	Bundled	lemon	rose	lemon	7	train	lemon	Bundled	0	0	0	0
7/12/2021	2B	1	2B_1_44389	Bundled	lemon	rose	lemon	8	train	rose	All_Segregated	0	0	0	0
7/12/2021	2B	1	2B_1_44389	Bundled	lemon	rose	lemon	9	test							lemon	rose	Bundled	All_Segregated	Left	Left	1	1
7/12/2021	2B	1	2B_1_44389	Bundled	lemon	rose	lemon	10	test							lemon	rose	Bundled	All_Segregated	Left	Left	1	1
7/12/2021	2B	1	2B_1_44389	Bundled	lemon	rose	lemon	11	test							lemon	rose	Bundled	All_Segregated	Left	Left	1	1
7/12/2021	2B	2	2B_2_44389	Bundled	lemon	rose	lemon	0	pretraining	none	none
7/12/2021	2B	2	2B_2_44389	Bundled	lemon	rose	lemon	1	train	lemon	Bundled	0	0	0	0
7/12/2021	2B	2	2B_2_44389	Bundled	lemon	rose	lemon	2	train	rose	All_Segregated	4	1	0	5
7/12/2021	2B	2	2B_2_44389	Bundled	lemon	rose	lemon	3	train	lemon	Bundled	1	4	1	6
7/12/2021	2B	2	2B_2_44389	Bundled	lemon	rose	lemon	4	train	rose	All_Segregated	0	0	0	0
7/12/2021	2B	2	2B_2_44389	Bundled	lemon	rose	lemon	5	train	lemon	Bundled	2	1	2	5
7/12/2021	2B	2	2B_2_44389	Bundled	lemon	rose	lemon	6	train	rose	All_Segregated	0	0	0	0
7/12/2021	2B	2	2B_2_44389	Bundled	lemon	rose	lemon	7	train	lemon	Bundled	0	0	0	0
7/12/2021	2B	2	2B_2_44389	Bundled	lemon	rose	lemon	8	train	rose	All_Segregated	0	2	2	4
7/12/2021	2B	2	2B_2_44389	Bundled	lemon	rose	lemon	9	test							rose	lemon	All_Segregated	Bundled	Left	Left	0	0
7/12/2021	2B	2	2B_2_44389	Bundled	lemon	rose	lemon	10	test							rose	lemon	All_Segregated	Bundled	Right	Right	1	1
7/12/2021	2B	2	2B_2_44389	Bundled	lemon	rose	lemon	11	test							rose	lemon	All_Segregated	Bundled	Left	Left	0	0
7/13/2021	8	1	8_1_44390	All_Segregated	lemon	lemon	rose	0	pretraining	none	none
7/13/2021	8	1	8_1_44390	All_Segregated	lemon	lemon	rose	1	train	lemon	All_Segregated	2	0	0	2
7/13/2021	8	1	8_1_44390	All_Segregated	lemon	lemon	rose	2	train	rose	Bundled	0	0	0	0
7/13/2021	8	1	8_1_44390	All_Segregated	lemon	lemon	rose	3	train	lemon	All_Segregated	1	4	3	8
7/13/2021	8	1	8_1_44390	All_Segregated	lemon	lemon	rose	4	train	rose	Bundled	5	10	6	21
7/13/2021	8	1	8_1_44390	All_Segregated	lemon	lemon	rose	5	train	lemon	All_Segregated	6	6	5	17
7/13/2021	8	1	8_1_44390	All_Segregated	lemon	lemon	rose	6	train	rose	Bundled	9	9	6	24
7/13/2021	8	1	8_1_44390	All_Segregated	lemon	lemon	rose	7	train	lemon	All_Segregated	0	1	5	6
7/13/2021	8	1	8_1_44390	All_Segregated	lemon	lemon	rose	8	train	rose	Bundled	6	9	5	20
7/13/2021	8	1	8_1_44390	All_Segregated	lemon	lemon	rose	9	test							rose	lemon	Bundled	All_Segregated	Right	Right	0	0
7/13/2021	8	1	8_1_44390	All_Segregated	lemon	lemon	rose	10	test							rose	lemon	Bundled	All_Segregated	Right	Right	0	0
7/13/2021	8	1	8_1_44390	All_Segregated	lemon	lemon	rose	11	test							rose	lemon	Bundled	All_Segregated	Right	Right	0	0
7/13/2021	8	2	8_2_44390	All_Segregated	lemon	lemon	rose	0	pretraining	none	none
7/13/2021	8	2	8_2_44390	All_Segregated	lemon	lemon	rose	1	train	lemon	All_Segregated	0	0	0	0
7/13/2021	8	2	8_2_44390	All_Segregated	lemon	lemon	rose	2	train	rose	Bundled	4	0	2	6
7/13/2021	8	2	8_2_44390	All_Segregated	lemon	lemon	rose	3	train	lemon	All_Segregated	3	5	1	9
7/13/2021	8	2	8_2_44390	All_Segregated	lemon	lemon	rose	4	train	rose	Bundled	9	5	6	20
7/13/2021	8	2	8_2_44390	All_Segregated	lemon	lemon	rose	5	train	lemon	All_Segregated	5	8	6	19
7/13/2021	8	2	8_2_44390	All_Segregated	lemon	lemon	rose	6	train	rose	Bundled	11	7	12	30
7/13/2021	8	2	8_2_44390	All_Segregated	lemon	lemon	rose	7	train	lemon	All_Segregated	7	10	2	19
7/13/2021	8	2	8_2_44390	All_Segregated	lemon	lemon	rose	8	train	rose	Bundled	10	9	4	23
7/13/2021	8	2	8_2_44390	All_Segregated	lemon	lemon	rose	9	test							lemon	rose	All_Segregated	Bundled	Left	Left	0	0
7/13/2021	8	2	8_2_44390	All_Segregated	lemon	lemon	rose	10	test							lemon	rose	All_Segregated	Bundled	Left	Left	0	0
7/13/2021	8	2	8_2_44390	All_Segregated	lemon	lemon	rose	11	test							lemon	rose	All_Segregated	Bundled	Left	Left	0	0
7/14/2021	1	2	1_2_44391	Bundled	rose	lemon	rose	0	pretraining	none	none
7/14/2021	1	2	1_2_44391	Bundled	rose	lemon	rose	1	train	rose	Bundled	4	0	0	4
7/14/2021	1	2	1_2_44391	Bundled	rose	lemon	rose	2	train	lemon	All_Segregated	3	1	0	4
7/14/2021	1	2	1_2_44391	Bundled	rose	lemon	rose	3	train	rose	Bundled	12	6	5	23
7/14/2021	1	2	1_2_44391	Bundled	rose	lemon	rose	4	train	lemon	All_Segregated	0	0	0	0
7/14/2021	1	2	1_2_44391	Bundled	rose	lemon	rose	5	train	rose	Bundled	1	0	1	2
7/14/2021	1	2	1_2_44391	Bundled	rose	lemon	rose	6	train	lemon	All_Segregated	0	0	0	0
7/14/2021	1	2	1_2_44391	Bundled	rose	lemon	rose	7	train	rose	Bundled	4	1	0	5
7/14/2021	1	2	1_2_44391	Bundled	rose	lemon	rose	8	train	lemon	All_Segregated	0	0	0	0
7/14/2021	1	2	1_2_44391	Bundled	rose	lemon	rose	9	test							lemon	rose	All_Segregated	Bundled	Left	Right	0	1
7/14/2021	1	2	1_2_44391	Bundled	rose	lemon	rose	10	test							lemon	rose	All_Segregated	Bundled	Left	Right	0	1
7/14/2021	1	2	1_2_44391	Bundled	rose	lemon	rose	11	test							lemon	rose	All_Segregated	Bundled	Left	Left	0	0
7/16/2021	2	1	2_1_44393	Bundled	rose	lemon	rose	0	pretraining	none	none
7/16/2021	2	1	2_1_44393	Bundled	rose	lemon	rose	1	train	rose	Bundled	0	0	0	0
7/16/2021	2	1	2_1_44393	Bundled	rose	lemon	rose	2	train	lemon	All_Segregated	0	0	0	0
7/16/2021	2	1	2_1_44393	Bundled	rose	lemon	rose	3	train	rose	Bundled	0	0	1	1
7/16/2021	2	1	2_1_44393	Bundled	rose	lemon	rose	4	train	lemon	All_Segregated	0	0	0	0
7/16/2021	2	1	2_1_44393	Bundled	rose	lemon	rose	5	train	rose	Bundled	1	0	0	1
7/16/2021	2	1	2_1_44393	Bundled	rose	lemon	rose	6	train	lemon	All_Segregated	0	0	0	0
7/16/2021	2	1	2_1_44393	Bundled	rose	lemon	rose	7	train	rose	Bundled	0	0	0	0
7/16/2021	2	1	2_1_44393	Bundled	rose	lemon	rose	8	train	lemon	All_Segregated	0	0	0	0
7/16/2021	2	1	2_1_44393	Bundled	rose	lemon	rose	9	test							rose	lemon	Bundled	All_Segregated	Right	Right	0	0
7/16/2021	2	1	2_1_44393	Bundled	rose	lemon	rose	10	test							rose	lemon	Bundled	All_Segregated	Left	Left	1	1
7/16/2021	2	1	2_1_44393	Bundled	rose	lemon	rose	11	test							rose	lemon	Bundled	All_Segregated	Right	Right	0	0
7/19/2021	23	1	23_1_44396	All_Segregated	rose	rose	lemon	0	pretraining	none	none
7/19/2021	23	1	23_1_44396	All_Segregated	rose	rose	lemon	1	train	rose	All_Segregated	0	0	0	0
7/19/2021	23	1	23_1_44396	All_Segregated	rose	rose	lemon	2	train	lemon	Bundled	12	2	1	15
7/19/2021	23	1	23_1_44396	All_Segregated	rose	rose	lemon	3	train	rose	All_Segregated	8	0	1	9
7/19/2021	23	1	23_1_44396	All_Segregated	rose	rose	lemon	4	train	lemon	Bundled	9	12	4	25
7/19/2021	23	1	23_1_44396	All_Segregated	rose	rose	lemon	5	train	rose	All_Segregated	16	16	3	35
7/19/2021	23	1	23_1_44396	All_Segregated	rose	rose	lemon	6	train	lemon	Bundled	0	0	0	0
7/19/2021	23	1	23_1_44396	All_Segregated	rose	rose	lemon	7	train	rose	All_Segregated	2	8	7	17
7/19/2021	23	1	23_1_44396	All_Segregated	rose	rose	lemon	8	train	lemon	Bundled	0	5	1	6
7/19/2021	23	1	23_1_44396	All_Segregated	rose	rose	lemon	9	test							rose	lemon	All_Segregated	Bundled	Left	Left	0	0
7/19/2021	23	1	23_1_44396	All_Segregated	rose	rose	lemon	10	test							rose	lemon	All_Segregated	Bundled	Left	Left	0	0
7/19/2021	23	1	23_1_44396	All_Segregated	rose	rose	lemon	11	test							rose	lemon	All_Segregated	Bundled	Left	Left	0	0
7/19/2021	23	2	23_2_44396	All_Segregated	rose	rose	lemon	0	pretraining	none	none
7/19/2021	23	2	23_2_44396	All_Segregated	rose	rose	lemon	1	train	rose	All_Segregated	5	4	9	18
7/19/2021	23	2	23_2_44396	All_Segregated	rose	rose	lemon	2	train	lemon	Bundled	12	8	9	29
7/19/2021	23	2	23_2_44396	All_Segregated	rose	rose	lemon	3	train	rose	All_Segregated	4	8	7	19
7/19/2021	23	2	23_2_44396	All_Segregated	rose	rose	lemon	4	train	lemon	Bundled	9	5	3	17
7/19/2021	23	2	23_2_44396	All_Segregated	rose	rose	lemon	5	train	rose	All_Segregated	8	7	7	22
7/19/2021	23	2	23_2_44396	All_Segregated	rose	rose	lemon	6	train	lemon	Bundled	8	5	4	17
7/19/2021	23	2	23_2_44396	All_Segregated	rose	rose	lemon	7	train	rose	All_Segregated	5	3	4	12
7/19/2021	23	2	23_2_44396	All_Segregated	rose	rose	lemon	8	train	lemon	Bundled	1	4	10	15
7/19/2021	23	2	23_2_44396	All_Segregated	rose	rose	lemon	9	test							lemon	rose	Bundled	All_Segregated	Right	Right	0	0
7/19/2021	23	2	23_2_44396	All_Segregated	rose	rose	lemon	10	test							lemon	rose	Bundled	All_Segregated	Left	Left	1	1
7/19/2021	23	2	23_2_44396	All_Segregated	rose	rose	lemon	11	test							lemon	rose	Bundled	All_Segregated	Right	Left	0	1
7/20/2021	16	1	16_1_44397	Bundled	lemon	rose	lemon	0	pretraining	none	none
7/20/2021	16	1	16_1_44397	Bundled	lemon	rose	lemon	1	train	lemon	Bundled	0	0	0	0
7/20/2021	16	1	16_1_44397	Bundled	lemon	rose	lemon	2	train	rose	All_Segregated	0	0	0	0
7/20/2021	16	1	16_1_44397	Bundled	lemon	rose	lemon	3	train	lemon	Bundled	0	0	0	0
7/20/2021	16	1	16_1_44397	Bundled	lemon	rose	lemon	4	train	rose	All_Segregated	0	0	0	0
7/20/2021	16	1	16_1_44397	Bundled	lemon	rose	lemon	5	train	lemon	Bundled	0	0	0	0
7/20/2021	16	1	16_1_44397	Bundled	lemon	rose	lemon	6	train	rose	All_Segregated	0	0	0	0
7/20/2021	16	1	16_1_44397	Bundled	lemon	rose	lemon	7	train	lemon	Bundled	0	0	0	0
7/20/2021	16	1	16_1_44397	Bundled	lemon	rose	lemon	8	train	rose	All_Segregated	0	0	0	0
7/20/2021	16	1	16_1_44397	Bundled	lemon	rose	lemon	9	test						0	lemon	rose	Bundled	All_Segregated	Right	Right	0	0
7/20/2021	16	1	16_1_44397	Bundled	lemon	rose	lemon	10	test						0	lemon	rose	Bundled	All_Segregated	Right	Right	0	0
7/20/2021	16	1	16_1_44397	Bundled	lemon	rose	lemon	11	test							lemon	rose	Bundled	All_Segregated	Right	Right	0	0
7/20/2021	16	2	16_2_44397	Bundled	lemon	rose	lemon	0	pretraining	none	none
7/20/2021	16	2	16_2_44397	Bundled	lemon	rose	lemon	1	train	lemon	Bundled	17	7	0	24
7/20/2021	16	2	16_2_44397	Bundled	lemon	rose	lemon	2	train	rose	All_Segregated	0	0	0	0
7/20/2021	16	2	16_2_44397	Bundled	lemon	rose	lemon	3	train	lemon	Bundled	17	18	10	45
7/20/2021	16	2	16_2_44397	Bundled	lemon	rose	lemon	4	train	rose	All_Segregated	4	3	4	11
7/20/2021	16	2	16_2_44397	Bundled	lemon	rose	lemon	5	train	lemon	Bundled	8	6	6	20
7/20/2021	16	2	16_2_44397	Bundled	lemon	rose	lemon	6	train	rose	All_Segregated	0	0	2	2
7/20/2021	16	2	16_2_44397	Bundled	lemon	rose	lemon	7	train	lemon	Bundled	0	1	5	6
7/20/2021	16	2	16_2_44397	Bundled	lemon	rose	lemon	8	train	rose	All_Segregated	0	0	1	1
7/20/2021	16	2	16_2_44397	Bundled	lemon	rose	lemon	9	test							rose	lemon	All_Segregated	Bundled	Right	Right	1	1
7/20/2021	16	2	16_2_44397	Bundled	lemon	rose	lemon	10	test							rose	lemon	All_Segregated	Bundled	Left	Left	0	0
7/20/2021	16	2	16_2_44397	Bundled	lemon	rose	lemon	11	test							rose	lemon	All_Segregated	Bundled	Right	Right	1	1
7/20/2021	16	3	16_3_44397	All_Segregated	lemon	lemon	rose	0	pretraining	none	none
7/20/2021	16	3	16_3_44397	All_Segregated	lemon	lemon	rose	1	train	lemon	All_Segregated	1	0	3	4
7/20/2021	16	3	16_3_44397	All_Segregated	lemon	lemon	rose	2	train	rose	Bundled	0	0	0	0
7/20/2021	16	3	16_3_44397	All_Segregated	lemon	lemon	rose	3	train	lemon	All_Segregated	0	0	0	0
7/20/2021	16	3	16_3_44397	All_Segregated	lemon	lemon	rose	4	train	rose	Bundled	2	0	0	2
7/20/2021	16	3	16_3_44397	All_Segregated	lemon	lemon	rose	5	train	lemon	All_Segregated	2	5	6	13
7/20/2021	16	3	16_3_44397	All_Segregated	lemon	lemon	rose	6	train	rose	Bundled	2	1	0	3
7/20/2021	16	3	16_3_44397	All_Segregated	lemon	lemon	rose	7	train	lemon	All_Segregated	1	3	0	4
7/20/2021	16	3	16_3_44397	All_Segregated	lemon	lemon	rose	8	train	rose	Bundled	14	13	7	34
7/20/2021	16	3	16_3_44397	All_Segregated	lemon	lemon	rose	9	test							rose	lemon	Bundled	All_Segregated	Left	Left	1	1
7/20/2021	16	3	16_3_44397	All_Segregated	lemon	lemon	rose	10	test							rose	lemon	Bundled	All_Segregated	Left	Left	1	1
7/20/2021	16	3	16_3_44397	All_Segregated	lemon	lemon	rose	11	test							rose	lemon	Bundled	All_Segregated	Right	Right	0	0
7/20/2021	16	4	16_4_44397	All_Segregated	lemon	lemon	rose	0	pretraining	none	none
7/20/2021	16	4	16_4_44397	All_Segregated	lemon	lemon	rose	1	train	lemon	All_Segregated	0	0	1	1
7/20/2021	16	4	16_4_44397	All_Segregated	lemon	lemon	rose	2	train	rose	Bundled	7	4	2	13
7/20/2021	16	4	16_4_44397	All_Segregated	lemon	lemon	rose	3	train	lemon	All_Segregated	1	2	0	3
7/20/2021	16	4	16_4_44397	All_Segregated	lemon	lemon	rose	4	train	rose	Bundled	8	1	0	9
7/20/2021	16	4	16_4_44397	All_Segregated	lemon	lemon	rose	5	train	lemon	All_Segregated	0	0	0	0
7/20/2021	16	4	16_4_44397	All_Segregated	lemon	lemon	rose	6	train	rose	Bundled	6	1	0	7
7/20/2021	16	4	16_4_44397	All_Segregated	lemon	lemon	rose	7	train	lemon	All_Segregated	5	0	0	5
7/20/2021	16	4	16_4_44397	All_Segregated	lemon	lemon	rose	8	train	rose	Bundled	3	0	0	3
7/20/2021	16	4	16_4_44397	All_Segregated	lemon	lemon	rose	9	test							lemon	rose	All_Segregated	Bundled	Left	Left	0	0
7/20/2021	16	4	16_4_44397	All_Segregated	lemon	lemon	rose	10	test							lemon	rose	All_Segregated	Bundled	Right	Right	1	1
7/20/2021	16	4	16_4_44397	All_Segregated	lemon	lemon	rose	11	test							lemon	rose	All_Segregated	Bundled	Left	Left	0	0
7/21/2021	22b	1	22b_1_44398	Bundled	rose	lemon	rose	0	pretraining	none	none
7/21/2021	22b	1	22b_1_44398	Bundled	rose	lemon	rose	1	train	rose	Bundled	8	0	0	8
7/21/2021	22b	1	22b_1_44398	Bundled	rose	lemon	rose	2	train	lemon	All_Segregated	0	0	0	0
7/21/2021	22b	1	22b_1_44398	Bundled	rose	lemon	rose	3	train	rose	Bundled	8	0	0	8
7/21/2021	22b	1	22b_1_44398	Bundled	rose	lemon	rose	4	train	lemon	All_Segregated	0	0	0	0
7/21/2021	22b	1	22b_1_44398	Bundled	rose	lemon	rose	5	train	rose	Bundled	0	0	0	0
7/21/2021	22b	1	22b_1_44398	Bundled	rose	lemon	rose	6	train	lemon	All_Segregated	0	0	0	0
7/21/2021	22b	1	22b_1_44398	Bundled	rose	lemon	rose	7	train	rose	Bundled	0	1	0	1
7/21/2021	22b	1	22b_1_44398	Bundled	rose	lemon	rose	8	train	lemon	All_Segregated	0	0	0	0
7/21/2021	22b	1	22b_1_44398	Bundled	rose	lemon	rose	9	test							lemon	rose	All_Segregated	Bundled	Left	Left	0	0
7/21/2021	22b	1	22b_1_44398	Bundled	rose	lemon	rose	10	test							lemon	rose	All_Segregated	Bundled	Left	Left	0	0
7/21/2021	22b	1	22b_1_44398	Bundled	rose	lemon	rose	11	test							lemon	rose	All_Segregated	Bundled	Left	Left	0	0
7/23/2021	2	1	2_1_44400	All_Segregated	rose	rose	lemon	0	pretraining	none	none
7/23/2021	2	1	2_1_44400	All_Segregated	rose	rose	lemon	1	train	rose	All_Segregated	0	0	0	0
7/23/2021	2	1	2_1_44400	All_Segregated	rose	rose	lemon	2	train	lemon	Bundled	2	5	1	8
7/23/2021	2	1	2_1_44400	All_Segregated	rose	rose	lemon	3	train	rose	All_Segregated	0	1	3	4
7/23/2021	2	1	2_1_44400	All_Segregated	rose	rose	lemon	4	train	lemon	Bundled	1	0	0	1
7/23/2021	2	1	2_1_44400	All_Segregated	rose	rose	lemon	5	train	rose	All_Segregated	0	0	0	0
7/23/2021	2	1	2_1_44400	All_Segregated	rose	rose	lemon	6	train	lemon	Bundled	11	0	4	15
7/23/2021	2	1	2_1_44400	All_Segregated	rose	rose	lemon	7	train	rose	All_Segregated	0	4	6	10
7/23/2021	2	1	2_1_44400	All_Segregated	rose	rose	lemon	8	train	lemon	Bundled	5	3	3	11
7/23/2021	2	1	2_1_44400	All_Segregated	rose	rose	lemon	9	test							rose	lemon	All_Segregated	Bundled	Right	Right	1	1
7/23/2021	2	1	2_1_44400	All_Segregated	rose	rose	lemon	10	test							rose	lemon	All_Segregated	Bundled	Left	Left	0	0
7/23/2021	2	1	2_1_44400	All_Segregated	rose	rose	lemon	11	test							rose	lemon	All_Segregated	Bundled	Right	Right	1	1
