# Supplementary material for: Bundling and segregation affect pheromone deposition, but not choice, in an ant
Source: eLife. 2022 Nov 22;11:e79314. doi: 10.7554/eLife.79314 (PMC9681204; doi:10.7554/eLife.79314)
Supplement: Source data 1. — Raw data for the pilot and the three experiments. Metadata describing the columns of each csv file is included as a markdown. [file elife-79314-data1.zip › ESM1_data/pilot.csv]

Date	Ant_ID	Colony	Ant_ID_Long	First_Odour	Long_Odour	Short_Odour	Visit_Number	Visit_Type	Visit_Odour	Visit_Length	Pheromone_Go	Phero_Go_Leveled	Pheromone_Back	Phero_Back_Leveled	Left_Odour	Right_Odour	Associated_Left_Length	Associated_Right_Length	Initial_Choice	Final_Choice	Initial_Choice_Short	Final_Choice_Short	Notes
5/3/2021	1	12	1_12_44319	lemon	lemon	rose	1	train	lemon	3	0	0.0	0	0.0
5/3/2021	1	12	1_12_44319	lemon	lemon	rose	2	train	rose	1	2	2.0	3	3.0
5/3/2021	1	12	1_12_44319	lemon	lemon	rose	3	train	lemon	3	12	4.0	7	2.3
5/3/2021	1	12	1_12_44319	lemon	lemon	rose	4	train	rose	1	4	4.0	6	6.0
5/3/2021	1	12	1_12_44319	lemon	lemon	rose	5	test							lemon	rose	3	1	right	right	1	1
5/3/2021	1	12	1_12_44319	lemon	lemon	rose	6	test							lemon	rose	3	1	left	left	0	0
5/3/2021	1	12	1_12_44319	lemon	lemon	rose	7	test							lemon	rose	3	1	right	right	1	1
5/3/2021	2	12	2_12_44319	lemon	rose	lemon	1	train	lemon	1	0	0.0	0	0.0
5/3/2021	2	12	2_12_44319	lemon	rose	lemon	2	train	rose	3	0	0.0	0	0.0
5/3/2021	2	12	2_12_44319	lemon	rose	lemon	3	train	lemon	1	0	0.0	3	3.0
5/3/2021	2	12	2_12_44319	lemon	rose	lemon	4	train	rose	3	0	0.0	0	0.0
5/3/2021	2	12	2_12_44319	lemon	rose	lemon	5	test							lemon	rose	1	3	left	left	1	1
5/3/2021	2	12	2_12_44319	lemon	rose	lemon	6	test							lemon	rose	1	3	right	left	0	1
5/3/2021	2	12	2_12_44319	lemon	rose	lemon	7	test							lemon	rose	1	3	left	left	1	1
5/4/2021	1	30B	1_30B_44320	rose	lemon	rose	1	train	rose	1	0	0.0	0	0.0
5/4/2021	1	30B	1_30B_44320	rose	lemon	rose	2	train	lemon	3	0	0.0	3	1.0
5/4/2021	1	30B	1_30B_44320	rose	lemon	rose	3	train	rose	1	0	0.0	2	2.0
5/4/2021	1	30B	1_30B_44320	rose	lemon	rose	4	train	lemon	3	0	0.0	3	1.0
5/4/2021	1	30B	1_30B_44320	rose	lemon	rose	5	test							rose	lemon	1	3	left	left	1	1
5/4/2021	1	30B	1_30B_44320	rose	lemon	rose	6	test							rose	lemon	1	3	right	right	0	0
5/4/2021	1	30B	1_30B_44320	rose	lemon	rose	7	test							rose	lemon	1	3	right	right	0	0
5/4/2021	2	30B	2_30B_44320	rose	rose	lemon	1	train	rose	3	0	0.0	0	0.0
5/4/2021	2	30B	2_30B_44320	rose	rose	lemon	2	train	lemon	1	0	0.0	0	0.0
5/4/2021	2	30B	2_30B_44320	rose	rose	lemon	3	train	rose	3	0	0.0	0	0.0
5/4/2021	2	30B	2_30B_44320	rose	rose	lemon	4	train	lemon	1	0	0.0	0	0.0
5/4/2021	2	30B	2_30B_44320	rose	rose	lemon	5	test							rose	lemon	3	1	right	right	1	1
5/4/2021	2	30B	2_30B_44320	rose	rose	lemon	6	test							rose	lemon	3	1	right	right	1	1
5/4/2021	2	30B	2_30B_44320	rose	rose	lemon	7	test							rose	lemon	3	1	right	right	1	1
5/4/2021	3	30B	3_30B_44320	rose	rose	lemon	1	train	rose	3	0	0.0	2	0.7
5/4/2021	3	30B	3_30B_44320	rose	rose	lemon	2	train	lemon	1	0	0.0	4	4.0
5/4/2021	3	30B	3_30B_44320	rose	rose	lemon	3	train	rose	3	0	0.0	0	0.0
5/4/2021	3	30B	3_30B_44320	rose	rose	lemon	4	train	lemon	1	2	2.0	0	0.0
5/4/2021	3	30B	3_30B_44320	rose	rose	lemon	5	test							lemon	rose	1	3	right	right	0	0
5/4/2021	3	30B	3_30B_44320	rose	rose	lemon	6	test							lemon	rose	1	3	right	right	0	0
5/4/2021	3	30B	3_30B_44320	rose	rose	lemon	7	test							lemon	rose	1	3	left	left	1	1
5/4/2021	4	30B	4_30B_44320	rose	lemon	rose	1	train	rose	1	0	0.0	0	0.0
5/4/2021	4	30B	4_30B_44320	rose	lemon	rose	2	train	lemon	3	0	0.0	6	2.0
5/4/2021	4	30B	4_30B_44320	rose	lemon	rose	3	train	rose	1	0	0.0	0	0.0
5/4/2021	4	30B	4_30B_44320	rose	lemon	rose	4	train	lemon	3	0	0.0	0	0.0
5/4/2021	4	30B	4_30B_44320	rose	lemon	rose	5	test							lemon	rose	3	1	right	right	1	1
5/4/2021	4	30B	4_30B_44320	rose	lemon	rose	6	test							lemon	rose	3	1	left	left	0	0
5/4/2021	4	30B	4_30B_44320	rose	lemon	rose	7	test							lemon	rose	3	1	left	left	0	0
5/4/2021	5	30B	5_30B_44320	lemon	rose	lemon	1	train	lemon	1	0	0.0	0	0.0
5/4/2021	5	30B	5_30B_44320	lemon	rose	lemon	2	train	rose	3	0	0.0	11	3.7
5/4/2021	5	30B	5_30B_44320	lemon	rose	lemon	3	train	lemon	1	4	4.0	3	3.0
5/4/2021	5	30B	5_30B_44320	lemon	rose	lemon	4	train	rose	3	6	2.0	7	2.3
5/4/2021	5	30B	5_30B_44320	lemon	rose	lemon	5	test							rose	lemon	3	1	right	right	1	1
5/4/2021	5	30B	5_30B_44320	lemon	rose	lemon	6	test							rose	lemon	3	1	right	right	1	1
5/4/2021	5	30B	5_30B_44320	lemon	rose	lemon	7	test							rose	lemon	3	1	left	left	0	0
5/5/2021	1	21	1_21_44321	lemon	lemon	rose	1	train	lemon	3	0	0.0	2	0.7
5/5/2021	1	21	1_21_44321	lemon	lemon	rose	2	train	rose	1	0	0.0	6	6.0
5/5/2021	1	21	1_21_44321	lemon	lemon	rose	3	train	lemon	3	5	1.7	12	4.0
5/5/2021	1	21	1_21_44321	lemon	lemon	rose	4	train	rose	1	0	0.0	9	9.0
5/5/2021	1	21	1_21_44321	lemon	lemon	rose	5	test							rose	lemon	1	3	left	left	1	1
5/5/2021	1	21	1_21_44321	lemon	lemon	rose	6	test							rose	lemon	1	3	left	left	1	1
5/5/2021	1	21	1_21_44321	lemon	lemon	rose	7	test							rose	lemon	1	3	left	left	1	1
5/5/2021	2	Lina16	2_Lina16_44321	lemon	lemon	rose	1	train	lemon	3	0	0.0	24	8.0
5/5/2021	2	Lina16	2_Lina16_44321	lemon	lemon	rose	2	train	rose	1	0	0.0	3	3.0
5/5/2021	2	Lina16	2_Lina16_44321	lemon	lemon	rose	3	train	lemon	3	5	1.7	12	4.0
5/5/2021	2	Lina16	2_Lina16_44321	lemon	lemon	rose	4	train	rose	1	0	0.0	0	0.0
5/5/2021	2	Lina16	2_Lina16_44321	lemon	lemon	rose	5	test							lemon	rose	3	1	right	right	1	1
5/5/2021	2	Lina16	2_Lina16_44321	lemon	lemon	rose	6	test							lemon	rose	3	1	left	right	0	1
5/5/2021	2	Lina16	2_Lina16_44321	lemon	lemon	rose	7	test							lemon	rose	3	1	left	left	0	0
5/5/2021	3	Lina16	3_Lina16_44321	rose	rose	lemon	1	train	rose	3	0	0.0	6	2.0
5/5/2021	3	Lina16	3_Lina16_44321	rose	rose	lemon	2	train	lemon	1	0	0.0	0	0.0
5/5/2021	3	Lina16	3_Lina16_44321	rose	rose	lemon	3	train	rose	3	6	2.0	4	1.3
5/5/2021	3	Lina16	3_Lina16_44321	rose	rose	lemon	4	train	lemon	1	0	0.0	0	0.0
5/5/2021	3	Lina16	3_Lina16_44321	rose	rose	lemon	5	test							lemon	rose	1	3	left	left	1	1
5/5/2021	3	Lina16	3_Lina16_44321	rose	rose	lemon	6	test							lemon	rose	1	3	right	left	0	1
5/5/2021	3	Lina16	3_Lina16_44321	rose	rose	lemon	7	test							lemon	rose	1	3	right	right	0	0
5/5/2021	4	Lina16	4_Lina16_44321	rose	lemon	rose	1	train	rose	1	0	0.0	6	6.0
5/5/2021	4	Lina16	4_Lina16_44321	rose	lemon	rose	2	train	lemon	3	0	0.0	18	6.0
5/5/2021	4	Lina16	4_Lina16_44321	rose	lemon	rose	3	train	rose	1	0	0.0	7	7.0
5/5/2021	4	Lina16	4_Lina16_44321	rose	lemon	rose	4	train	lemon	3	5	1.7	16	5.3
5/5/2021	4	Lina16	4_Lina16_44321	rose	lemon	rose	5	test							lemon	rose	3	1	right	right	1	1
5/5/2021	4	Lina16	4_Lina16_44321	rose	lemon	rose	6	test							lemon	rose	3	1	right	right	1	1
5/5/2021	4	Lina16	4_Lina16_44321	rose	lemon	rose	7	test							lemon	rose	3	1	right	right	1	1
5/5/2021	5	Lina16	5_Lina16_44321	rose	lemon	rose	1	train	rose	1	0	0.0	0	0.0
5/5/2021	5	Lina16	5_Lina16_44321	rose	lemon	rose	2	train	lemon	3	0	0.0	4	1.3
5/5/2021	5	Lina16	5_Lina16_44321	rose	lemon	rose	3	train	rose	1	0	0.0	0	0.0
5/5/2021	5	Lina16	5_Lina16_44321	rose	lemon	rose	4	train	lemon	3	1	0.3	2	0.7
5/5/2021	5	Lina16	5_Lina16_44321	rose	lemon	rose	5	test							rose	lemon	1	3	left	left	1	1
5/5/2021	5	Lina16	5_Lina16_44321	rose	lemon	rose	6	test							rose	lemon	1	3	left	left	1	1
5/5/2021	5	Lina16	5_Lina16_44321	rose	lemon	rose	7	test							rose	lemon	1	3	left	left	1	1
5/7/2021	1	15	1_15_44323	rose	rose	lemon	1	train	rose	3	0	0.0	0	0.0
5/7/2021	1	15	1_15_44323	rose	rose	lemon	2	train	lemon	1	0	0.0	0	0.0
5/7/2021	1	15	1_15_44323	rose	rose	lemon	3	train	rose	3	0	0.0	2	0.7
5/7/2021	1	15	1_15_44323	rose	rose	lemon	4	train	lemon	1	0	0.0	0	0.0
5/7/2021	1	15	1_15_44323	rose	rose	lemon	5	test							rose	lemon	3	1	right	right	1	1
5/7/2021	1	15	1_15_44323	rose	rose	lemon	6	test							rose	lemon	3	1	right	right	1	1
5/7/2021	1	15	1_15_44323	rose	rose	lemon	7	test							rose	lemon	3	1	right	right	1	1
5/7/2021	2	15	2_15_44323	lemon	lemon	rose	1	train	lemon	3	0	0.0	0	0.0
5/7/2021	2	15	2_15_44323	lemon	lemon	rose	2	train	rose	1	0	0.0	0	0.0
5/7/2021	2	15	2_15_44323	lemon	lemon	rose	3	train	lemon	3	0	0.0	0	0.0
5/7/2021	2	15	2_15_44323	lemon	lemon	rose	4	train	rose	1	0	0.0	0	0.0
5/7/2021	2	15	2_15_44323	lemon	lemon	rose	5	test							lemon	rose	3	1	right	left	1	0
5/7/2021	2	15	2_15_44323	lemon	lemon	rose	6	test							lemon	rose	3	1	left	left	0	0
5/7/2021	2	15	2_15_44323	lemon	lemon	rose	7	test							lemon	rose	3	1	right	left	1	0
5/7/2021	3	15	3_15_44323	lemon	rose	lemon	1	train	lemon	1	0	0.0	1	1.0
5/7/2021	3	15	3_15_44323	lemon	rose	lemon	2	train	rose	3	0	0.0	0	0.0
5/7/2021	3	15	3_15_44323	lemon	rose	lemon	3	train	lemon	1	0	0.0	0	0.0
5/7/2021	3	15	3_15_44323	lemon	rose	lemon	4	train	rose	3	5	1.7	0	0.0
5/7/2021	3	15	3_15_44323	lemon	rose	lemon	5	test							lemon	rose	1	3	right	left	0	1
5/7/2021	3	15	3_15_44323	lemon	rose	lemon	6	test							lemon	rose	1	3	left	left	1	1
5/7/2021	3	15	3_15_44323	lemon	rose	lemon	7	test							lemon	rose	1	3	right	right	0	0
5/7/2021	4	15	4_15_44323	lemon	rose	lemon	1	train	lemon	1	0	0.0	0	0.0
5/7/2021	4	15	4_15_44323	lemon	rose	lemon	2	train	rose	3	0	0.0	0	0.0
5/7/2021	4	15	4_15_44323	lemon	rose	lemon	3	train	lemon	1	0	0.0	0	0.0
5/7/2021	4	15	4_15_44323	lemon	rose	lemon	4	train	rose	3	0	0.0	0	0.0
5/7/2021	4	15	4_15_44323	lemon	rose	lemon	5	test							rose	lemon	3	1	right	right	1	1
5/7/2021	4	15	4_15_44323	lemon	rose	lemon	6	test							rose	lemon	3	1	left	left	0	0
5/7/2021	4	15	4_15_44323	lemon	rose	lemon	7	test							rose	lemon	3	1	left	left	0	0
5/7/2021	5	15	5_15_44323	rose	lemon	rose	1	train	rose	1	0	0.0	0	0.0
5/7/2021	5	15	5_15_44323	rose	lemon	rose	2	train	lemon	3	0	0.0	0	0.0
5/7/2021	5	15	5_15_44323	rose	lemon	rose	3	train	rose	1	0	0.0	0	0.0
5/7/2021	5	15	5_15_44323	rose	lemon	rose	4	train	lemon	3	0	0.0	0	0.0
5/7/2021	5	15	5_15_44323	rose	lemon	rose	5	test							rose	lemon	1	3	left	left	1	1
5/7/2021	5	15	5_15_44323	rose	lemon	rose	6	test							rose	lemon	1	3	right	right	0	0
5/7/2021	5	15	5_15_44323	rose	lemon	rose	7	test							rose	lemon	1	3	right	right	0	0
5/7/2021	6	15	6_15_44323	lemon	lemon	rose	1	train	lemon	3	0	0.0	0	0.0
5/7/2021	6	15	6_15_44323	lemon	lemon	rose	2	train	rose	1	0	0.0	0	0.0
5/7/2021	6	15	6_15_44323	lemon	lemon	rose	3	train	lemon	3	0	0.0	0	0.0
5/7/2021	6	15	6_15_44323	lemon	lemon	rose	4	train	rose	1	0	0.0	0	0.0
5/7/2021	6	15	6_15_44323	lemon	lemon	rose	5	test							rose	lemon	1	3	right	right	0	0
5/7/2021	6	15	6_15_44323	lemon	lemon	rose	6	test							rose	lemon	1	3	right	left	0	1
5/7/2021	6	15	6_15_44323	lemon	lemon	rose	7	test							rose	lemon	1	3	right	right	0	0
5/10/2021	1	12	1_12_44326	rose	rose	lemon	1	train	rose	3	0	0.0	0	0.0
5/10/2021	1	12	1_12_44326	rose	rose	lemon	2	train	lemon	1	0	0.0	0	0.0
5/10/2021	1	12	1_12_44326	rose	rose	lemon	3	train	rose	3	0	0.0	0	0.0
5/10/2021	1	12	1_12_44326	rose	rose	lemon	4	train	lemon	1	0	0.0	0	0.0
5/10/2021	1	12	1_12_44326	rose	rose	lemon	5	test							rose	lemon	3	1	left	right	0	1
5/10/2021	1	12	1_12_44326	rose	rose	lemon	6	test							rose	lemon	3	1	right	right	1	1
5/10/2021	1	12	1_12_44326	rose	rose	lemon	7	test							rose	lemon	3	1	right	right	1	1
5/10/2021	2	12	2_12_44326	lemon	rose	lemon	1	train	lemon	1	0	0.0	0	0.0
5/10/2021	2	12	2_12_44326	lemon	rose	lemon	2	train	rose	3	0	0.0	0	0.0
5/10/2021	2	12	2_12_44326	lemon	rose	lemon	3	train	lemon	1	0	0.0	0	0.0
5/10/2021	2	12	2_12_44326	lemon	rose	lemon	4	train	rose	3	0	0.0	0	0.0
5/10/2021	2	12	2_12_44326	lemon	rose	lemon	5	test							lemon	rose	1	3	left	left	1	1
5/10/2021	2	12	2_12_44326	lemon	rose	lemon	6	test							lemon	rose	1	3	right	left	0	1
5/10/2021	2	12	2_12_44326	lemon	rose	lemon	7	test							lemon	rose	1	3	right	right	0	0
5/10/2021	3	12	3_12_44326	rose	rose	lemon	1	train	rose	3	0	0.0	0	0.0
5/10/2021	3	12	3_12_44326	rose	rose	lemon	2	train	lemon	1	0	0.0	0	0.0
5/10/2021	3	12	3_12_44326	rose	rose	lemon	3	train	rose	3	0	0.0	0	0.0
5/10/2021	3	12	3_12_44326	rose	rose	lemon	4	train	lemon	1	0	0.0	0	0.0
5/10/2021	3	12	3_12_44326	rose	rose	lemon	5	test							lemon	rose	1	3	left	right	1	0
5/10/2021	3	12	3_12_44326	rose	rose	lemon	6	test							lemon	rose	1	3	right	right	0	0
5/10/2021	3	12	3_12_44326	rose	rose	lemon	7	test							lemon	rose	1	3	right	right	0	0
5/10/2021	4	12	4_12_44326	rose	lemon	rose	1	train	rose	1	0	0.0	0	0.0
5/10/2021	4	12	4_12_44326	rose	lemon	rose	2	train	lemon	3	0	0.0	0	0.0
5/10/2021	4	12	4_12_44326	rose	lemon	rose	3	train	rose	1	0	0.0	0	0.0
5/10/2021	4	12	4_12_44326	rose	lemon	rose	4	train	lemon	3	3	1.0	0	0.0
5/10/2021	4	12	4_12_44326	rose	lemon	rose	5	test							lemon	rose	3	1	right	left	1	0
5/10/2021	4	12	4_12_44326	rose	lemon	rose	6	test							lemon	rose	3	1	right	right	1	1
5/10/2021	4	12	4_12_44326	rose	lemon	rose	7	test							lemon	rose	3	1	right	right	1	1
5/10/2021	5	12	5_12_44326	lemon	rose	lemon	1	train	lemon	1	0	0.0	0	0.0
5/10/2021	5	12	5_12_44326	lemon	rose	lemon	2	train	rose	3	0	0.0	1	0.3
5/10/2021	5	12	5_12_44326	lemon	rose	lemon	3	train	lemon	1	3	3.0	5	5.0
5/10/2021	5	12	5_12_44326	lemon	rose	lemon	4	train	rose	3	12	4.0	3	1.0
5/10/2021	5	12	5_12_44326	lemon	rose	lemon	5	test							rose	lemon	3	1	right	right	1	1
5/10/2021	5	12	5_12_44326	lemon	rose	lemon	6	test							rose	lemon	3	1	left	left	0	0
5/10/2021	5	12	5_12_44326	lemon	rose	lemon	7	test							rose	lemon	3	1	left	left	0	0
5/10/2021	6	12	6_12_44326	lemon	lemon	rose	1	train	lemon	3	0	0.0	1	0.3
5/10/2021	6	12	6_12_44326	lemon	lemon	rose	2	train	rose	1	0	0.0	0	0.0
5/10/2021	6	12	6_12_44326	lemon	lemon	rose	3	train	lemon	3	5	1.7	1	0.3
5/10/2021	6	12	6_12_44326	lemon	lemon	rose	4	train	rose	1	11	11.0	1	1.0
5/10/2021	6	12	6_12_44326	lemon	lemon	rose	5	test							rose	lemon	1	3	left	left	1	1
5/10/2021	6	12	6_12_44326	lemon	lemon	rose	6	test							rose	lemon	1	3	left	left	1	1
5/10/2021	6	12	6_12_44326	lemon	lemon	rose	7	test							rose	lemon	1	3	left	left	1	1
